# Supplementary material for: Clinical genome sequencing in patients with hereditary breast and ovarian cancer: Concept, implementation and benefits
Source: Breast. 2025 May 15;82:104505. doi: 10.1016/j.breast.2025.104505 (PMC12150180; doi:10.1016/j.breast.2025.104505)
Supplement: Multimedia component 2 [file mmc2.xlsx]

## Sheet: BRCA1 2 findings
No	GENE	TRANSCRIPT	VARIANT-C	VARIANTE-P	VARIANT_CLASSIFICATION
165	BRCA1	ENST00000357654.3	4689C>G	Tyr1563*	5
46	BRCA1	ENST00000357654.3	g.41185414_41198228del, BRCA1delEx24		5
53	BRCA1	ENST00000357654.3	4327C>T	Arg1443*	5
213	BRCA1	ENST00000357654.3	3228_3229del	Gly1077Alafs*8	5
289	BRCA1	ENST00000357654.3	3756_3759del	Ser1253Argfs*10	5
294	BRCA1	ENST00000357654.3	1510del	Arg504Valfs*28	5
344	BRCA1	ENST00000357654.3	3481_3491del	Glu1161Phefs*3	5
348	BRCA1	ENST00000357654.3	5266dup	Gln1756Profs*74	5
362	BRCA1	ENST00000357654.3	5251C>T	Arg1751*	5
409	BRCA1	ENST00000357654.3	5266dup	Gln1756Profs*74	5
412	BRCA1	ENST00000357654.3	4587del	Lys1530Argfs*18	5
419	BRCA1	ENST00000357654.3	181T>G	Cys61Gly	5
436	BRCA1	ENST00000357654.3	4210del	Leu1404*	5
442	BRCA1	ENST00000357654.3	4210del	Leu1404*	5
477	BRCA1	ENST00000357654.3	3949_3976dup	His1326Leufs*13	5
537	BRCA1	ENST00000357654.3	2176_2177del	Leu726Serfs*13	5
538	BRCA1	ENST00000357654.3	5266dup	Gln1756Profs*74	5
541	BRCA1	ENST00000357654.3	5109T>G	Tyr1703*	5
550	BRCA1	ENST00000357654.3	3481_3491del	Glu1161Phefs*3	5
570	BRCA1	ENST00000357654.3	4986+6T>G	?	5
590	BRCA1	ENST00000357654.3	962G>A	Trp321*	5
610	BRCA1	ENST00000357654.3	2338C>T	Gln780*	5
622	BRCA1	ENST00000357654.3	5266dup	Gln1756Profs*74	5
661	BRCA1	ENST00000357654.3	3481_3491del	Glu1161Phefs*3	5
667	BRCA1	ENST00000357654.3	5152+5G>A	?	5
690	BRCA1	ENST00000357654.3	3436_3439del	Cys1146Leufs*8	5
695	BRCA1	ENST00000357654.3	68_69del	Glu23Valfs*17	5
769	BRCA1	ENST00000357654.3	181T>G	Cys61Gly	5
800	BRCA1	ENST00000357654.3	5266dup	Gln1756Profs*74	5
811	BRCA1	ENST00000357654.3	181T>G	Cys61Gly	5
814	BRCA1	ENST00000357654.3	3700_3704del	Val1234Glnfs*8	5
466	BRCA1	ENST00000357654.3	chr17:43094513-43094887		4
512	BRCA1	ENST00000357654.3	441G>C	Leu147Phe	4
144	BRCA1	ENST00000357654.3	5161_5163del	Gln1721del	3
157	BRCA1	ENST00000357654.3	5306A>G	Tyr1769Cys	3
322	BRCA1	ENST00000357654.3	1226T>C	Val409Ala	3
359	BRCA1	ENST00000357654.3	5383C>A	Leu1795Ile	3
388	BRCA1	ENST00000357654.3	466C>G	Leu156Val	3
423	BRCA1	ENST00000357654.3	556T>G	Ser186Ala	3
579	BRCA1	ENST00000357654.3	556T>G	Ser186Ala	3
760	BRCA1	ENST00000357654.3	32T>G	Val11Gly	3
36	BRCA2	ENST00000544455.1	5350_5351del	Asn1784Hisfs*2	5
110	BRCA2	ENST00000544455.1	9455_9456del	Glu3152Glyfs*15	5
172	BRCA2	ENST00000544455.1	1499del	Gly500Valfs*9	5
183	BRCA2	ENST00000544455.1	1499del	Gly500Valfs*9	5
220	BRCA2	ENST00000544455.1	1608_1609del	Glu537Lysfs*22	5
237	BRCA2	ENST00000544455.1	9317G>A	Trp3106*	5
255	BRCA2	ENST00000544455.1	7975A>G	Arg2659Gly	5
297	BRCA2	ENST00000544455.1	6405_6409del	Asn2135Lysfs*3	5
306	BRCA2	ENST00000544455.1	1296_1297del	Asn433Glnfs*18	5
313	BRCA2	ENST00000544455.1	4478_4481del	Glu1493Valfs*10	5
403	BRCA2	ENST00000544455.1	5614A>T	Lys1872*	5
405	BRCA2	ENST00000544455.1	8633-266_8754+1130del	?	5
407	BRCA2	ENST00000544455.1	9117G>A	?	5
434	BRCA2	ENST00000544455.1	1499del	Gly500Valfs*9	5
451	BRCA2	ENST00000544455.1	7975A>G	Arg2659Gly	5
501	BRCA2	ENST00000544455.1	8754+1G>T	?	5
574	BRCA2	ENST00000544455.1	8243G>A	Gly2748Asp	5
584	BRCA2	ENST00000544455.1	658_659del	Val220Ilefs*4	5
596	BRCA2	ENST00000544455.1	3599_3600del	Cys1200*	5
609	BRCA2	ENST00000544455.1	1813dup	Ile605Asnfs*11	5
673	BRCA2	ENST00000544455.1	6486_6489del	Lys2162AsnfsTer5	5
813	BRCA2	ENST00000544455.1	67+1G>A	?	5
40	BRCA2	ENST00000544455.1	442T>C	Cys148Arg	3
125	BRCA2	ENST00000544455.1	5210A>T	Asp1737Val	3
139	BRCA2	ENST00000544455.1	1744A>G	Thr582Ala	3
267	BRCA2	ENST00000544455.1	5993A>G	Gln1998Arg	3
346	BRCA2	ENST00000544455.1	5428G>A	Val1810Ile	3
417	BRCA2	ENST00000544455.1	1865C>G	Ala622Gly	3
486	BRCA2	ENST00000544455.1	7226C>T	Pro2409Leu	3
503	BRCA2	ENST00000544455.1	5900A>G	Lys1967Arg	3

## Sheet: Actionable findings
No	GENE	ACMG_TRANSCRIPT	ACMG_VARIANTE-C	ACMG_VARIANTE-P	ACMG_VARIANT_CLASSIFICATION
22	HFE	ENST00000357618.5	187C>G	His63Asp	5
30	HFE	ENST00000357618.5	187C>G & 845G>A	His63Asp & Cys282Tyr	5
57	MUTYH	ENST00000450313.1	1214C>T	Pro405Leu	5
58	MYBPC3	ENST00000545968.1	1484G>A	Arg495Gln	5
61	HFE	ENST00000357618.5	.187C>G & 845G>A	His63Asp & Cys282Tyr	5
70	LDLR	ENST00000558518.1	241C>T	Arg81Cys	4
93	MUTYH	ENST00000450313.1	536A>G	Tyr179Cys	5
95	MYBPC3	ENST00000545968.1	3190+5G>A	?	5
111	MUTYH	ENST00000450313.1	536A>G	Tyr179Cys	5
128	HFE	ENST00000357618.5	187C>G	His63Asp	5
130	HFE	ENST00000357618.5	187C>G	His63Asp	5
137	LDLR	ENST00000558518.1	1987+1G>C	?	4
174	GLA	ENST00000218516.3	335G>A	Arg112His	5
183	APOB	ENST00000233242.1	10580G>A	Arg3527Gln	5
183	MUTYH	ENST00000450313.1	1187G>A	Gly396Asp	5
193	HFE	ENST00000357618.5	187C>G	His63Asp	5
229	KCNH2	ENST00000262186.5	221_251dup	Gln84Hisfs*71	5
263	ATP7B	ENST00000242839.4	778dup	Gln260Profs*10	5
263	ATP7B	ENST00000242839.4	524_525del	Lys175Serfs*28	5
294	TTN	ENST00000589042.5	48400A>T	Lys16134*	4
338	TSC1	ENST00000298552.9	2038G>T	Gly680*	4
455	MLH1	ENST00000231790.8	1376C>A	Ser459*	5
493	MSH6	ENST00000234420.11	2093A>G	Gln698Arg	3

## Sheet: CANRISK_Findingrates
#name	overall	BRCA1	BRCA2	BRCA1 or BRCA2	PALB2	CHEK2	ATM	BARD1	RAD51D	RAD51C	BRIP1
1	0.2296	0.0542	0.0928	0.147	0.0309	0.0348	0.0113	0.0027	0.001	0.0012	0.0007
2	0.0518	0.007	0.0103	0.0173	0.0058	0.0167	0.0067	0.0016	0.0011	0.0012	0.0014
3	0.4647	0.2152	0.2136	0.4288	0.0049	0.0081	0.004	0.0009	0.0091	0.0067	0.0022
4	0.102	0.0286	0.0276	0.0562	0.0103	0.0221	0.0075	0.0018	0.0013	0.0014	0.0014
5	0.1864	0.0205	0.1287	0.1492	0.0075	0.0188	0.0065	0.0015	0.0009	0.001	0.001
6	0.0456	0.0049	0.0081	0.013	0.005	0.0156	0.0067	0.0016	0.0011	0.0012	0.0014
7	0.088	0.0136	0.0206	0.0342	0.0133	0.0245	0.0094	0.0022	0.0015	0.0016	0.0013
8	0.0649	0.0048	0.0154	0.0202	0.0084	0.0227	0.0079	0.0019	0.0012	0.0014	0.0012
9	0.0556	0.008	0.012	0.02	0.0066	0.0162	0.0072	0.0017	0.0012	0.0013	0.0014
10	0.0481	0.0018	0.0085	0.0103	0.0057	0.0185	0.0079	0.0019	0.0012	0.0013	0.0013
11	0.0381	0.0052	0.0061	0.0113	0.0024	0.0073	0.0036	0.0008	0.0047	0.0035	0.0045
12	0.0444	0.021	0.0014	0.0224	0.003	0.0071	0.0035	0.0008	0.0011	0.0016	0.0049
13	0.1257	0.0212	0.0367	0.0579	0.0214	0.0277	0.0119	0.0028	0.0014	0.0017	0.0009
14	0.0458	0.0022	0.0066	0.0088	0.0066	0.0152	0.0091	0.0022	0.0012	0.0014	0.0013
15	0.0777	0.02	0.0255	0.0455	0.0032	0.0075	0.0037	0.0009	0.0059	0.0062	0.0048
16	0.0602	0.006	0.0114	0.0174	0.0081	0.02	0.0084	0.002	0.0014	0.0016	0.0013
17	0.0482	0.0037	0.0084	0.0121	0.0063	0.0159	0.008	0.0019	0.0012	0.0014	0.0014
18	0.0411	0.0026	0.006	0.0086	0.0056	0.0135	0.0078	0.0018	0.0012	0.0013	0.0013
19	0.5199	0.1987	0.1885	0.3872	0.0666	0.05	0.012	0.0028	0.0005	0.0006	0.0002
20	0.1021	0.0384	0.0301	0.0685	0.0049	0.0084	0.0041	0.001	0.0051	0.0056	0.0045
21	0.1032	0.0226	0.0437	0.0663	0.0041	0.0079	0.0041	0.001	0.0075	0.0076	0.0047
22	0.0446	0.001	0.0047	0.0057	0.006	0.0169	0.0095	0.0022	0.0014	0.0017	0.0012
23	0.679	0.6677	0.0014	0.6691	0.0007	0.0022	0.0011	0.0003	0.0021	0.0017	0.0018
24	0.0521	0.0021	0.0064	0.0085	0.0074	0.019	0.01	0.0024	0.0016	0.0019	0.0013
25	0.0823	0.0247	0.0268	0.0515	0.003	0.0071	0.0035	0.0008	0.0057	0.0059	0.0048
26	0.1677	0.0297	0.091	0.1207	0.0145	0.0215	0.0066	0.0016	0.0009	0.0009	0.001
27	0.0664	0.0179	0.0126	0.0305	0.0047	0.0105	0.0043	0.001	0.0062	0.0048	0.0044
28	0.1671	0.0503	0.0567	0.107	0.0156	0.0299	0.0086	0.0021	0.0013	0.0014	0.0012
29	0.0861	0.0057	0.0223	0.028	0.0132	0.0269	0.0111	0.0026	0.0015	0.0017	0.0011
30	0.0583	0.004	0.0078	0.0118	0.0102	0.0182	0.0108	0.0026	0.0016	0.0018	0.0013
31	0.029	0.0001	0.0008	0.0009	0.0012	0.0091	0.0103	0.0024	0.0017	0.002	0.0014
32	0.2357	0.0881	0.0821	0.1702	0.02	0.0319	0.0083	0.002	0.0011	0.0012	0.001
33	0.037	0.0025	0.0059	0.0084	0.0037	0.0131	0.0066	0.0016	0.0011	0.0011	0.0014
34	0.0968	0.069	0.0029	0.0719	0.0035	0.0073	0.0035	0.0008	0.0022	0.0028	0.0048
35	0.0388	0.0091	0.0031	0.0122	0.0029	0.0087	0.0036	0.0009	0.0037	0.0026	0.0042
36	0.0349	0.0021	0.0049	0.007	0.0035	0.0131	0.0063	0.0015	0.001	0.0011	0.0014
37	0.0235	0.0005	0.0048	0.0053	0.001	0.0076	0.0035	0.0008	0.0016	0.0012	0.0025
38	0.1535	0.0178	0.0381	0.0559	0.0378	0.0348	0.0177	0.0042	0.0011	0.0014	0.0006
39	0.1613	0.0293	0.0548	0.0841	0.0279	0.0313	0.0117	0.0028	0.0012	0.0015	0.0008
40	0.0597	0.0058	0.0105	0.0163	0.0087	0.0193	0.009	0.0021	0.0014	0.0016	0.0013
41	0.0606	0.0101	0.0117	0.0218	0.007	0.0191	0.007	0.0017	0.0012	0.0013	0.0015
42	0.0949	0.0163	0.0258	0.0421	0.0117	0.0256	0.0091	0.0022	0.0014	0.0016	0.0012
43	0.0399	0.0017	0.0045	0.0062	0.0031	0.0192	0.0061	0.0015	0.0011	0.0012	0.0015
44	0.0648	0.0057	0.013	0.0187	0.009	0.0222	0.0086	0.002	0.0014	0.0016	0.0013
45	0.3666	0.038	0.2954	0.3334	0.0123	0.0117	0.0043	0.001	0.0026	0.0007	0.0006
46	0.0914	0.0469	0.0106	0.0575	0.0028	0.0063	0.0031	0.0007	0.0079	0.0058	0.0073
47	0.0458	0.0027	0.0085	0.0112	0.0062	0.0156	0.0072	0.0017	0.0012	0.0013	0.0014
48	0.0375	0.0027	0.0044	0.0071	0.0042	0.0149	0.0063	0.0015	0.001	0.0011	0.0014
49	0.0641	0.0128	0.0111	0.0239	0.0065	0.021	0.007	0.0017	0.0012	0.0013	0.0015
50	0.4578	0.1509	0.2502	0.4011	0.0273	0.0168	0.0086	0.002	0.0007	0.0009	0.0004
51	0.0568	0.0068	0.0123	0.0191	0.0073	0.0173	0.0075	0.0018	0.0012	0.0013	0.0013
52	0.1188	0.0236	0.0477	0.0713	0.0084	0.0108	0.0051	0.0012	0.0084	0.0098	0.0038
53	0.23	0.042	0.0821	0.1241	0.0434	0.037	0.0171	0.004	0.0016	0.002	0.0008
54	0.082	0.0206	0.0299	0.0505	0.0028	0.007	0.0034	0.0008	0.0063	0.0063	0.0049
55	0.041	0.0021	0.0045	0.0066	0.0049	0.0173	0.0069	0.0016	0.0011	0.0012	0.0014
56	0.0869	0.0077	0.0256	0.0333	0.0141	0.0223	0.0105	0.0025	0.0014	0.0017	0.001
57	0.0309	0.0009	0.0027	0.0036	0.0032	0.013	0.0064	0.0015	0.0009	0.001	0.0013
58	0.1025	0.019	0.0408	0.0598	0.0073	0.023	0.007	0.0017	0.0011	0.0012	0.0014
59	0.2002	0.0656	0.0629	0.1285	0.0222	0.0341	0.0098	0.0023	0.0011	0.0013	0.0009
60	0.067	0.0079	0.0168	0.0247	0.0085	0.0196	0.0082	0.0019	0.0013	0.0015	0.0013
61	0.0149	0.0002	0.0008	0.001	0.0007	0.0066	0.0032	0.0008	0.0006	0.0006	0.0014
62	0.68	0.0036	0.6599	0.6635	0.0076	0.0048	0.0025	0.0006	0.0004	0.0003	0.0003
63	0.0552	0.0067	0.0072	0.0139	0.0095	0.0185	0.0076	0.0018	0.0012	0.0014	0.0013
64	0.0805	0.0057	0.02	0.0257	0.0112	0.0274	0.0103	0.0024	0.0012	0.0014	0.0009
65	0.1121	0.0248	0.0322	0.057	0.0113	0.0305	0.0082	0.002	0.001	0.0011	0.001
66	0.0373	0.0027	0.005	0.0077	0.004	0.0142	0.0064	0.0015	0.001	0.0011	0.0014
67	0.0719	0.0084	0.024	0.0324	0.0085	0.0143	0.0061	0.0015	0.0038	0.0032	0.0021
68	0.0688	0.0023	0.0109	0.0132	0.0105	0.0272	0.0109	0.0026	0.0015	0.0018	0.0011
69	0.0418	0.0039	0.0042	0.0081	0.005	0.0167	0.0067	0.0016	0.0011	0.0012	0.0014
70	0.1282	0.0213	0.0342	0.0555	0.0184	0.0357	0.012	0.0028	0.0013	0.0016	0.0009
71	0.0454	0.0018	0.0061	0.0079	0.0066	0.0158	0.0091	0.0021	0.0012	0.0014	0.0013
72	0.1024	0.0035	0.0646	0.0681	0.0104	0.0083	0.0041	0.001	0.008	0.0009	0.0016
73	0.0596	0.0047	0.0119	0.0166	0.008	0.0198	0.0088	0.0021	0.0014	0.0016	0.0013
74	0.064	0.006	0.0256	0.0316	0.0018	0.0064	0.0031	0.0007	0.0076	0.0081	0.0047
75	0.0414	0.0033	0.0053	0.0086	0.0045	0.0169	0.0064	0.0015	0.001	0.0011	0.0014
76	0.218	0.0697	0.0742	0.1439	0.0281	0.0301	0.0098	0.0023	0.0013	0.0015	0.001
77	0.039	0.0053	0.0029	0.0082	0.0043	0.0107	0.0062	0.0015	0.0031	0.0021	0.0029
78	0.0695	0.0152	0.0125	0.0277	0.0066	0.0225	0.007	0.0017	0.0012	0.0013	0.0015
79	0.0456	0.005	0.0072	0.0122	0.0053	0.0161	0.0067	0.0016	0.0011	0.0012	0.0014
80	0.0918	0.0057	0.0287	0.0344	0.0165	0.0228	0.0119	0.0028	0.0011	0.0013	0.001
81	0.2109	0.1038	0.0469	0.1507	0.0191	0.0232	0.0081	0.0019	0.0035	0.0027	0.0017
82	0.099	0.016	0.0216	0.0376	0.0212	0.0241	0.0089	0.0021	0.0023	0.0016	0.0012
83	0.0469	0.0053	0.0068	0.0121	0.0058	0.017	0.0065	0.0015	0.0014	0.0012	0.0014
84	0.0444	0.0045	0.013	0.0175	0.0015	0.0063	0.0031	0.0007	0.0052	0.0052	0.0049
85	0.0465	0.0024	0.0063	0.0087	0.0053	0.0191	0.0077	0.0018	0.0012	0.0014	0.0013
86	0.0569	0.0039	0.0093	0.0132	0.0085	0.0187	0.0099	0.0023	0.0014	0.0016	0.0013
87	0.0719	0.0138	0.0137	0.0275	0.0106	0.0194	0.0084	0.002	0.0013	0.0014	0.0013
88	0.0642	0.0067	0.0111	0.0178	0.0102	0.0199	0.0095	0.0022	0.0015	0.0017	0.0014
89	0.0326	0.0009	0.0032	0.0041	0.0034	0.0128	0.007	0.0017	0.0011	0.0012	0.0013
90	0.1354	0.0289	0.0412	0.0701	0.0205	0.0279	0.0106	0.0025	0.0013	0.0015	0.001
91	0.0416	0.0039	0.0048	0.0087	0.0051	0.0158	0.0067	0.0016	0.0011	0.0012	0.0014
92	0.0495	0.0065	0.0076	0.0141	0.0049	0.0187	0.0065	0.0015	0.0011	0.0012	0.0015
93	0.0502	0.0032	0.0075	0.0107	0.0074	0.017	0.0089	0.0021	0.0013	0.0015	0.0013
94	0.0511	0.0023	0.017	0.0193	0.0046	0.0146	0.0073	0.0017	0.0011	0.0012	0.0013
95	0.072	0.0078	0.0122	0.02	0.0126	0.0215	0.0107	0.0025	0.0016	0.0018	0.0013
96	0.0295	0.0015	0.0028	0.0043	0.003	0.0113	0.0063	0.0015	0.0009	0.0009	0.0013
97	0.0169	0.0001	0.0006	0.0007	0.001	0.0074	0.0042	0.001	0.0006	0.0007	0.0013
98	0.0303	0.0013	0.0023	0.0036	0.0034	0.0115	0.0067	0.0016	0.001	0.0011	0.0014
99	0.0573	0.0037	0.0098	0.0135	0.0055	0.0257	0.0073	0.0017	0.0011	0.0013	0.0012
100	0.0902	0.0129	0.0251	0.038	0.0133	0.0239	0.0089	0.0021	0.0013	0.0015	0.0012
101	0.0719	0.0133	0.0177	0.031	0.0073	0.0205	0.0073	0.0017	0.0013	0.0014	0.0014
102	0.0454	0.002	0.0059	0.0079	0.0056	0.0171	0.0084	0.002	0.0014	0.0016	0.0014
103	0.054	0.0043	0.0137	0.018	0.0062	0.0176	0.0069	0.0016	0.0011	0.0012	0.0014
104	0.0719	0.0081	0.0149	0.023	0.0099	0.0237	0.0089	0.0021	0.0014	0.0016	0.0013
105	0.0542	0.0043	0.0087	0.013	0.0075	0.0195	0.0082	0.0019	0.0013	0.0015	0.0013
106	0.0793	0.0104	0.0228	0.0332	0.0097	0.0218	0.0084	0.002	0.0014	0.0015	0.0013
107	0.0655	0.0053	0.0137	0.019	0.0096	0.0219	0.0088	0.0021	0.0013	0.0015	0.0013
108	0.0471	0.0055	0.0082	0.0137	0.0056	0.0152	0.007	0.0017	0.0012	0.0013	0.0014
109	0.0332	0.0047	0.0046	0.0093	0.0017	0.0063	0.0031	0.0008	0.0035	0.0038	0.0047
110	0.1097	0.0276	0.0284	0.056	0.011	0.0282	0.0083	0.002	0.0013	0.0015	0.0014
111	0.2791	0.1402	0.0733	0.2135	0.0229	0.0252	0.0077	0.0018	0.0028	0.0034	0.0018
112	0.2871	0.0783	0.1682	0.2465	0.0103	0.014	0.0056	0.0013	0.0036	0.004	0.0018
113	0.2896	0.0099	0.2334	0.2433	0.0224	0.0136	0.0063	0.0015	0.0016	0.0005	0.0004
114	0.0393	0.0065	0.0049	0.0114	0.0022	0.007	0.0034	0.0008	0.0056	0.0041	0.0048
115	0.0848	0.0143	0.0221	0.0364	0.0113	0.0227	0.0083	0.002	0.0013	0.0015	0.0013
116	0.0476	0.0033	0.0074	0.0107	0.0067	0.0151	0.0084	0.002	0.0016	0.0014	0.0017
117	0.2563	0.0181	0.1261	0.1442	0.0422	0.0457	0.0178	0.0042	0.0008	0.001	0.0004
118	0.09	0.0042	0.051	0.0552	0.0078	0.0146	0.0061	0.0015	0.0026	0.001	0.0012
119	0.0816	0.0016	0.0494	0.051	0.0076	0.0086	0.0046	0.0011	0.0062	0.0009	0.0016
120	0.0484	0.0042	0.0073	0.0115	0.0059	0.018	0.0074	0.0018	0.0011	0.0013	0.0014
121	0.0323	0.0037	0.0047	0.0084	0.0032	0.0059	0.0029	0.0007	0.0051	0.0019	0.0042
122	0.0511	0.0045	0.0093	0.0138	0.0064	0.0172	0.0078	0.0019	0.0012	0.0014	0.0014
123	0.0513	0.0037	0.006	0.0097	0.0078	0.0186	0.0089	0.0021	0.0013	0.0015	0.0014
124	0.2186	0.0813	0.0468	0.1281	0.0449	0.0301	0.0105	0.0025	0.0008	0.001	0.0007
125	0.0538	0.0055	0.0102	0.0157	0.0047	0.0211	0.0067	0.0016	0.0012	0.0013	0.0015
126	0.1966	0.0028	0.1566	0.1594	0.009	0.0164	0.0074	0.0018	0.0013	0.0007	0.0006
127	0.1087	0.0171	0.0272	0.0443	0.0167	0.0327	0.0099	0.0023	0.0009	0.0011	0.0008
128	0.2053	0.029	0.0814	0.1104	0.0431	0.0284	0.0164	0.0039	0.0011	0.0014	0.0006
129	0.0479	0.0039	0.0066	0.0105	0.0068	0.0169	0.0079	0.0019	0.0012	0.0013	0.0014
130	0.0671	0.0125	0.0144	0.0269	0.0072	0.0167	0.0066	0.0016	0.003	0.0029	0.0022
131	0.0468	0.0055	0.0063	0.0118	0.0053	0.0176	0.0067	0.0016	0.0011	0.0012	0.0015
132	0.0422	0.0024	0.0086	0.011	0.0045	0.0143	0.0072	0.0017	0.001	0.0012	0.0013
133	0.0554	0.0063	0.0086	0.0149	0.0075	0.0189	0.008	0.0019	0.0013	0.0015	0.0014
134	0.0991	0.0131	0.0241	0.0372	0.0168	0.0258	0.0119	0.0028	0.0016	0.0019	0.0011
135	0.1134	0.0255	0.0323	0.0578	0.02	0.0214	0.0089	0.0021	0.001	0.0012	0.001
136	0.0426	0.002	0.0056	0.0076	0.0053	0.0157	0.008	0.0019	0.0013	0.0014	0.0014
137	0.0488	0.0022	0.0069	0.0091	0.0061	0.0202	0.0076	0.0018	0.0012	0.0014	0.0014
138	0.0588	0.0089	0.0136	0.0225	0.007	0.0164	0.0073	0.0017	0.0012	0.0013	0.0014
139	0.5056	0.0103	0.4734	0.4837	0.0037	0.0122	0.0039	0.0009	0.0004	0.0004	0.0004
140	0.0404	0.001	0.0029	0.0039	0.0057	0.0166	0.0083	0.002	0.0012	0.0014	0.0013
141	0.0527	0.0063	0.0107	0.017	0.0079	0.0157	0.0068	0.0016	0.0011	0.0012	0.0014
142	0.0966	0.0154	0.0254	0.0408	0.0145	0.0249	0.0096	0.0023	0.0015	0.0017	0.0013
143	0.0954	0.0274	0.0204	0.0478	0.0133	0.0204	0.0081	0.0019	0.0012	0.0014	0.0013
144	0.0785	0.0102	0.0212	0.0314	0.0109	0.0205	0.0092	0.0022	0.0014	0.0016	0.0013
145	0.1825	0.0541	0.0401	0.0942	0.0292	0.0408	0.0114	0.0027	0.0014	0.0017	0.0011
146	0.1312	0.0159	0.0296	0.0455	0.0305	0.0277	0.0176	0.0041	0.0021	0.0025	0.0012
147	0.13	0.0133	0.03	0.0433	0.0323	0.0361	0.0134	0.0032	0.0006	0.0007	0.0004
148	0.0795	0.0076	0.0099	0.0175	0.0165	0.0244	0.0128	0.003	0.0018	0.0023	0.0012
149	0.1089	0.0292	0.0238	0.053	0.0153	0.0253	0.0089	0.0021	0.0014	0.0016	0.0013
150	0.0954	0.0147	0.0205	0.0352	0.014	0.0313	0.0093	0.0022	0.0011	0.0013	0.001
151	0.0186	0.0013	0.0014	0.0027	0.0012	0.0074	0.0036	0.0009	0.0007	0.0007	0.0014
152	0.1384	0.0063	0.1003	0.1066	0.0112	0.0083	0.0042	0.001	0.005	0.0007	0.0014
153	0.04	0.0016	0.0067	0.0083	0.0044	0.0148	0.0073	0.0017	0.001	0.0012	0.0013
154	0.0461	0.0086	0.0105	0.0191	0.002	0.0066	0.0032	0.0008	0.0047	0.0049	0.0048
155	0.0263	0.0005	0.0011	0.0016	0.0025	0.0113	0.0063	0.0015	0.0009	0.0009	0.0013
156	0.0431	0.0152	0.0039	0.0191	0.0022	0.0067	0.0033	0.0008	0.0029	0.0034	0.0047
157	0.3253	0.0578	0.2136	0.2714	0.0233	0.0142	0.0079	0.0019	0.0026	0.0032	0.0008
158	0.0499	0.0066	0.0091	0.0157	0.0058	0.0164	0.0067	0.0016	0.0011	0.0012	0.0014
159	0.047	0.0041	0.0074	0.0115	0.0056	0.0166	0.0076	0.0018	0.0012	0.0013	0.0014
160	0.0416	0.0035	0.0056	0.0091	0.0048	0.0155	0.0067	0.0016	0.0012	0.0013	0.0014
161	0.0677	0.0074	0.0136	0.021	0.0102	0.0208	0.0092	0.0022	0.0014	0.0016	0.0013
162	0.0479	0.0045	0.0069	0.0114	0.0075	0.0151	0.0081	0.0019	0.0012	0.0014	0.0013
163	0.043	0.0024	0.0065	0.0089	0.0052	0.0158	0.0076	0.0018	0.0011	0.0013	0.0013
164	0.1142	0.0541	0.012	0.0661	0.0091	0.0244	0.0084	0.002	0.0014	0.0017	0.0011
165	0.0739	0.0044	0.0246	0.029	0.0093	0.0199	0.0094	0.0022	0.0013	0.0016	0.0012
166	0.179	0.0786	0.0525	0.1311	0.0133	0.0131	0.0056	0.0013	0.0063	0.0051	0.0032
167	0.0521	0.0046	0.012	0.0166	0.0064	0.0159	0.0075	0.0018	0.0012	0.0013	0.0014
168	0.0962	0.0156	0.0292	0.0448	0.0134	0.0218	0.0096	0.0023	0.0014	0.0016	0.0013
169	0.1252	0.0294	0.0399	0.0693	0.0134	0.0276	0.0088	0.0021	0.0013	0.0014	0.0013
170	0.1326	0.0309	0.0469	0.0778	0.0164	0.0232	0.0095	0.0022	0.0012	0.0013	0.001
171	0.1031	0.0147	0.0402	0.0549	0.0119	0.0217	0.0086	0.002	0.0013	0.0014	0.0013
172	0.0755	0.025	0.0207	0.0457	0.0029	0.0071	0.0035	0.0008	0.0052	0.0055	0.0048
173	0.1166	0.019	0.0347	0.0537	0.0196	0.0247	0.0115	0.0027	0.0015	0.0017	0.0012
174	0.0981	0.0108	0.0289	0.0397	0.0186	0.0209	0.0117	0.0028	0.0015	0.0017	0.0012
175	0.0154	0.0003	0.001	0.0013	0.0008	0.0067	0.0032	0.0008	0.0006	0.0006	0.0014
176	0.083	0.0127	0.0241	0.0386	0.0115	0.0196	0.0088	0.0021	0.0014	0.0015	0.0013
177	0.0789	0.0071	0.0207	0.0278	0.0128	0.0197	0.0112	0.0027	0.0016	0.0018	0.0013
178	0.1159	0.027	0.0342	0.0612	0.0161	0.0237	0.0087	0.0021	0.0013	0.0015	0.0013
179	0.0688	0.0171	0.0167	0.0338	0.0028	0.007	0.0034	0.0008	0.0079	0.0083	0.0048
180	0.1055	0.0308	0.0287	0.0595	0.0105	0.0221	0.0075	0.0018	0.0013	0.0014	0.0014
181	0.073	0.0128	0.0271	0.0399	0.0025	0.0068	0.0033	0.0008	0.0073	0.0077	0.0047
182	0.1178	0.0069	0.0777	0.0846	0.0079	0.013	0.0066	0.0016	0.0018	0.0011	0.0012
183	0.0962	0.0363	0.023	0.0593	0.0054	0.0088	0.0039	0.0009	0.0071	0.0064	0.0044
184	0.0284	0.0012	0.0046	0.0058	0.0024	0.011	0.0048	0.0012	0.0009	0.0009	0.0014
185	0.0664	0.0057	0.017	0.0227	0.0086	0.0194	0.0092	0.0022	0.0014	0.0016	0.0013
186	0.1367	0.0354	0.042	0.0774	0.0211	0.023	0.0092	0.0022	0.0013	0.0014	0.0011
187	0.0732	0.0119	0.02	0.0319	0.0091	0.0183	0.008	0.0019	0.0013	0.0014	0.0013
188	0.0918	0.0022	0.0503	0.0525	0.0085	0.0154	0.0094	0.0022	0.0012	0.0014	0.0012
189	0.2187	0.0366	0.1095	0.1461	0.0236	0.0306	0.0118	0.0028	0.0013	0.0016	0.0009
190	0.1696	0.0221	0.0387	0.0608	0.0502	0.0268	0.0209	0.0049	0.0022	0.0028	0.001
191	0.1339	0.0252	0.027	0.0522	0.0306	0.0263	0.0155	0.0037	0.002	0.0024	0.0012
192	0.0993	0.0151	0.0351	0.0502	0.0137	0.0198	0.0094	0.0022	0.0013	0.0015	0.0012
193	0.062	0.0091	0.0135	0.0226	0.0066	0.0201	0.0071	0.0017	0.0012	0.0013	0.0014
194	0.079	0.016	0.0196	0.0356	0.011	0.0179	0.0085	0.002	0.0013	0.0014	0.0013
195	0.0473	0.0048	0.0083	0.0131	0.0056	0.0163	0.0068	0.0016	0.0012	0.0013	0.0014
196	0.1013	0.0206	0.025	0.0456	0.0168	0.0226	0.0097	0.0023	0.0014	0.0016	0.0013
197	0.0717	0.014	0.0174	0.0314	0.0088	0.0183	0.0075	0.0018	0.0012	0.0013	0.0014
198	0.3961	0.2083	0.1528	0.3611	0.0153	0.0104	0.0047	0.0011	0.0008	0.0011	0.0016
199	0.1789	0.0302	0.0984	0.1286	0.0184	0.0189	0.008	0.0019	0.0011	0.0011	0.0009
200	0.0697	0.0023	0.0116	0.0139	0.0138	0.0229	0.0123	0.0029	0.0013	0.0016	0.001
201	0.0521	0.0067	0.0108	0.0175	0.0062	0.0157	0.0071	0.0017	0.0012	0.0013	0.0014
202	0.0531	0.0036	0.0078	0.0114	0.0081	0.0182	0.009	0.0021	0.0014	0.0016	0.0013
203	0.0641	0.011	0.0147	0.0257	0.0078	0.0177	0.0073	0.0017	0.0012	0.0013	0.0014
204	0.064	0.011	0.0147	0.0257	0.0076	0.0178	0.0073	0.0017	0.0012	0.0013	0.0014
205	0.0897	0.0159	0.0268	0.0427	0.0117	0.0205	0.0086	0.002	0.0014	0.0015	0.0013
206	0.051	0.0127	0.0059	0.0186	0.0062	0.0126	0.0065	0.0015	0.0011	0.0015	0.003
207	0.0447	0.0043	0.0081	0.0124	0.0052	0.0149	0.0068	0.0016	0.0012	0.0012	0.0014
208	0.0386	0.0091	0.0042	0.0133	0.0023	0.0067	0.0032	0.0008	0.0046	0.003	0.0047
209	0.0468	0.0041	0.0082	0.0123	0.005	0.0178	0.0065	0.0015	0.0011	0.0012	0.0014
210	0.0453	0.0042	0.0086	0.0128	0.0052	0.0144	0.0073	0.0017	0.0012	0.0013	0.0014
211	0.0669	0.0081	0.0124	0.0205	0.0103	0.0195	0.0097	0.0023	0.0015	0.0017	0.0014
212	0.0573	0.0072	0.0147	0.0219	0.0062	0.0165	0.0071	0.0017	0.0012	0.0013	0.0014
213	0.0608	0.0098	0.0133	0.0231	0.0077	0.0171	0.0073	0.0017	0.0012	0.0013	0.0014
214	0.07	0.0108	0.0132	0.024	0.0104	0.0205	0.0087	0.0021	0.0014	0.0015	0.0014
215	0.1842	0.0407	0.0653	0.106	0.0294	0.028	0.0134	0.0032	0.0015	0.0018	0.0009
216	0.4953	0.4424	0.0192	0.4616	0.0057	0.004	0.002	0.0005	0.0066	0.0084	0.0065
217	0.5488	0.3329	0.1666	0.4995	0.0219	0.0112	0.0052	0.0012	0.0039	0.0049	0.001
218	0.0719	0.012	0.017	0.029	0.0098	0.0192	0.008	0.0019	0.0013	0.0014	0.0013
219	0.0759	0.0079	0.0163	0.0242	0.0105	0.0262	0.0088	0.0021	0.0014	0.0015	0.0012
220	0.0268	0.0029	0.0041	0.007	0.0023	0.0092	0.0043	0.001	0.0008	0.0008	0.0014
221	0.5042	0.0271	0.4531	0.4802	0.0066	0.0106	0.004	0.0009	0.0006	0.0007	0.0006
222	0.2427	0.0155	0.1783	0.1938	0.0146	0.0199	0.0092	0.0022	0.001	0.0012	0.0008
223	0.7114	0.2503	0.4011	0.6514	0.0324	0.0174	0.0066	0.0016	0.0008	0.001	0.0002
224	0.0741	0.0065	0.0144	0.0209	0.0141	0.0203	0.0114	0.0027	0.0016	0.0019	0.0012
225	0.1713	0.0055	0.0774	0.0829	0.0324	0.0364	0.015	0.0035	0.0004	0.0004	0.0003
226	0.059	0.0081	0.013	0.0211	0.0066	0.0187	0.007	0.0017	0.0012	0.0013	0.0014
227	0.1134	0.0175	0.0436	0.0611	0.0148	0.0232	0.0084	0.002	0.0012	0.0014	0.0013
228	0.3463	0.1432	0.1222	0.2654	0.0357	0.0314	0.0096	0.0023	0.0006	0.0008	0.0005
229	0.0375	0.0071	0.0047	0.0118	0.002	0.0066	0.0032	0.0008	0.0048	0.0036	0.0047
230	0.2062	0.1329	0.0324	0.1653	0.0116	0.0131	0.007	0.0017	0.0026	0.0032	0.0017
231	0.0716	0.006	0.0112	0.0172	0.014	0.0221	0.0111	0.0026	0.0015	0.0018	0.0013
232	0.1211	0.0191	0.0384	0.0575	0.0145	0.0334	0.0098	0.0023	0.0012	0.0014	0.001
233	0.0716	0.0061	0.016	0.0221	0.011	0.0198	0.0113	0.0027	0.0016	0.0019	0.0012
234	0.1295	0.0198	0.0418	0.0616	0.0275	0.0214	0.012	0.0028	0.0014	0.0017	0.0011
235	0.0776	0.0161	0.0196	0.0357	0.0092	0.0194	0.0074	0.0018	0.0013	0.0014	0.0014
236	0.0752	0.015	0.0188	0.0338	0.0089	0.0192	0.0074	0.0018	0.0013	0.0014	0.0014
237	0.0678	0.0082	0.013	0.0212	0.0104	0.0196	0.0097	0.0023	0.0015	0.0017	0.0014
238	0.1175	0.0182	0.0381	0.0563	0.0189	0.0248	0.0108	0.0025	0.0014	0.0017	0.0011
239	0.2049	0.049	0.0788	0.1278	0.0337	0.0277	0.0109	0.0026	0.0007	0.0009	0.0006
240	0.0736	0.0118	0.0184	0.0302	0.0097	0.0198	0.0079	0.0019	0.0013	0.0014	0.0014
241	0.1267	0.0235	0.0432	0.0667	0.0137	0.0302	0.0098	0.0023	0.0013	0.0015	0.0012
242	0.0704	0.0085	0.0124	0.0209	0.0094	0.0239	0.0094	0.0022	0.0015	0.0017	0.0014
243	0.1804	0.0104	0.051	0.0614	0.0562	0.0313	0.0237	0.0056	0.0008	0.0011	0.0003
244	0.0827	0.0147	0.0231	0.0378	0.0107	0.0202	0.008	0.0019	0.0013	0.0014	0.0014
245	0.0673	0.011	0.0156	0.0266	0.0065	0.0211	0.0072	0.0017	0.0013	0.0014	0.0015
246	0.2261	0.0656	0.0768	0.1424	0.0329	0.0304	0.0129	0.003	0.0016	0.0019	0.001
247	0.0751	0.015	0.0186	0.0336	0.0091	0.0191	0.0074	0.0018	0.0013	0.0014	0.0014
248	0.1217	0.0269	0.0464	0.0733	0.0111	0.0143	0.0077	0.0018	0.0053	0.0055	0.0027
249	0.0751	0.0074	0.0192	0.0266	0.0113	0.0188	0.0111	0.0026	0.0016	0.0018	0.0013
250	0.082	0.0135	0.0212	0.0347	0.0113	0.0219	0.0085	0.002	0.0012	0.0013	0.0011
251	0.1199	0.0144	0.0368	0.0512	0.0201	0.0299	0.0124	0.0029	0.0012	0.0014	0.0008
252	0.2398	0.0668	0.1121	0.1789	0.022	0.0192	0.0096	0.0023	0.0028	0.0041	0.0009
253	0.0472	0.0034	0.0095	0.0129	0.0065	0.0141	0.008	0.0019	0.0012	0.0013	0.0013
254	0.062	0.0069	0.0153	0.0222	0.0083	0.0169	0.0084	0.002	0.0013	0.0015	0.0014
255	0.0436	0.0044	0.0063	0.0107	0.0059	0.0138	0.0075	0.0018	0.0012	0.0013	0.0014
256	0.0466	0.0049	0.0084	0.0133	0.0054	0.016	0.0066	0.0016	0.0011	0.0012	0.0014
257	0.4913	0.0818	0.3079	0.3897	0.0546	0.0312	0.0119	0.0028	0.0004	0.0005	0.0002
258	0.1016	0.0218	0.0233	0.0451	0.0165	0.0216	0.0114	0.0027	0.0015	0.0017	0.0011
259	0.0973	0.0142	0.0353	0.0495	0.0106	0.0215	0.0093	0.0022	0.0014	0.0016	0.0012
260	0.0679	0.0098	0.0124	0.0222	0.011	0.0182	0.0097	0.0023	0.0015	0.0017	0.0013
261	0.2675	0.1422	0.0744	0.2166	0.0178	0.0179	0.007	0.0017	0.0028	0.0023	0.0014
262	0.0417	0.01	0.0051	0.0151	0.0023	0.0068	0.0033	0.0008	0.0051	0.0035	0.0048
263	0.4687	0.0456	0.4001	0.4457	0.0042	0.0049	0.0024	0.0006	0.0048	0.0043	0.0018
264	0.233	0.043	0.0981	0.1411	0.0439	0.0272	0.0148	0.0035	0.0009	0.0011	0.0005
265	0.4404	0.1534	0.1923	0.3457	0.054	0.0285	0.009	0.0021	0.0004	0.0004	0.0003
266	0.1942	0.0346	0.1096	0.1442	0.02	0.0184	0.007	0.0017	0.0009	0.001	0.001
267	0.0896	0.0165	0.0275	0.044	0.0116	0.0196	0.0084	0.002	0.0013	0.0014	0.0013
268	0.2931	0.0585	0.1113	0.1698	0.0604	0.0392	0.0174	0.0041	0.0008	0.001	0.0004
269	0.0485	0.0051	0.011	0.0161	0.0053	0.0144	0.0072	0.0017	0.0012	0.0012	0.0014
270	0.306	0.0145	0.2583	0.2728	0.0145	0.0078	0.0038	0.0009	0.0046	0.0006	0.001
271	0.08	0.0068	0.0232	0.03	0.0114	0.022	0.01	0.0024	0.0014	0.0017	0.0011
272	0.0794	0.0078	0.0265	0.0343	0.0092	0.0222	0.0081	0.0019	0.0012	0.0013	0.0012
273	0.1144	0.0153	0.0331	0.0484	0.0203	0.0254	0.0128	0.003	0.0016	0.0019	0.001
274	0.0995	0.0166	0.0288	0.0454	0.0143	0.0236	0.0096	0.0023	0.0015	0.0016	0.0012
275	0.1039	0.0238	0.029	0.0528	0.0144	0.0222	0.0084	0.002	0.0013	0.0015	0.0013
276	0.0769	0.0255	0.0153	0.0408	0.0067	0.0151	0.0068	0.0016	0.0019	0.0022	0.0018
277	0.0703	0.0108	0.0178	0.0286	0.0076	0.0207	0.0075	0.0018	0.0013	0.0014	0.0014
278	0.0648	0.0091	0.0163	0.0254	0.0082	0.0172	0.008	0.0019	0.0013	0.0014	0.0014
279	0.0977	0.006	0.0222	0.0282	0.0168	0.0366	0.0111	0.0026	0.0008	0.001	0.0006
280	0.0997	0.0262	0.0272	0.0534	0.0126	0.02	0.0078	0.0019	0.0013	0.0014	0.0013
281	0.0741	0.0099	0.015	0.0249	0.0119	0.0206	0.0098	0.0023	0.0015	0.0017	0.0014
282	0.0468	0.0043	0.0086	0.0129	0.0053	0.0164	0.0069	0.0016	0.0011	0.0012	0.0014
283	0.1295	0.0226	0.0435	0.0661	0.0218	0.0237	0.0113	0.0027	0.0013	0.0016	0.001
284	0.737	0.4083	0.3112	0.7195	0.0082	0.0052	0.0023	0.0006	0.0004	0.0004	0.0004
285	0.0894	0.0114	0.0308	0.0422	0.0104	0.0226	0.0083	0.002	0.0012	0.0014	0.0013
286	0.0921	0.0235	0.0243	0.0478	0.0097	0.0212	0.0075	0.0018	0.0013	0.0014	0.0014
287	0.0377	0.0086	0.0041	0.0127	0.0022	0.0067	0.0032	0.0008	0.0045	0.0029	0.0047
288	0.0995	0.0267	0.027	0.0537	0.0094	0.023	0.0075	0.0018	0.0013	0.0014	0.0014
289	0.0902	0.0613	0.0037	0.065	0.0034	0.0073	0.0035	0.0008	0.0024	0.003	0.0048
290	0.0409	0.003	0.0078	0.0108	0.0044	0.0138	0.0067	0.0016	0.0011	0.0011	0.0014
291	0.0636	0.0106	0.0152	0.0258	0.0063	0.0176	0.0067	0.0016	0.0018	0.002	0.0018
292	0.4947	0.1913	0.2244	0.4157	0.0478	0.0216	0.007	0.0017	0.0003	0.0003	0.0003
293	0.1723	0.0396	0.0908	0.1304	0.0108	0.0171	0.0078	0.0018	0.0012	0.0015	0.0017
294	0.1189	0.0339	0.0308	0.0647	0.0144	0.0244	0.0089	0.0021	0.0014	0.0016	0.0014
295	0.0965	0.0256	0.026	0.0516	0.0101	0.0214	0.0075	0.0018	0.0013	0.0014	0.0014
296	0.1052	0.0154	0.0541	0.0695	0.0026	0.0068	0.0033	0.0008	0.0092	0.0085	0.0045
297	0.9392	0.8813	0.0351	0.9164	0.0162	0.0047	0.0014	0.0003	0.0001	0.0001	0
298	0.0499	0.0008	0.0062	0.007	0.0067	0.021	0.009	0.0021	0.0013	0.0016	0.0012
299	0.0549	0.0021	0.0069	0.009	0.0093	0.0178	0.0113	0.0027	0.0016	0.0019	0.0013
300	0.1316	0.0272	0.0297	0.0569	0.0235	0.0297	0.0134	0.0032	0.0017	0.002	0.0012
301	0.1017	0.0068	0.0529	0.0597	0.0085	0.0189	0.0088	0.0021	0.0012	0.0014	0.0011
302	0.0939	0.0506	0.0086	0.0592	0.0068	0.0138	0.0068	0.0016	0.0016	0.0019	0.0022
303	0.1206	0.0431	0.0346	0.0777	0.0092	0.0175	0.0068	0.0016	0.0027	0.003	0.0021
304	0.0583	0.0077	0.0124	0.0201	0.0066	0.0189	0.0071	0.0017	0.0012	0.0013	0.0014
305	0.096	0.0336	0.0249	0.0585	0.0072	0.0145	0.0066	0.0016	0.0026	0.0029	0.0021
306	0.3999	0.2353	0.1096	0.3449	0.0204	0.0137	0.0056	0.0013	0.0061	0.0059	0.002
307	0.1198	0.0367	0.0344	0.0711	0.0108	0.0244	0.0076	0.0018	0.0013	0.0014	0.0014
308	0.1017	0.0186	0.0283	0.0469	0.0154	0.023	0.0097	0.0023	0.0015	0.0017	0.0012
309	0.3597	0.0939	0.1535	0.2474	0.0502	0.0414	0.015	0.0035	0.0008	0.001	0.0004
310	0.0469	0.0105	0.0053	0.0158	0.0043	0.0085	0.0045	0.0011	0.005	0.0032	0.0045
311	0.0304	0.0058	0.0038	0.0096	0.002	0.0066	0.0031	0.0007	0.0027	0.0011	0.0046
312	0.057	0.0067	0.0116	0.0183	0.0081	0.0162	0.0083	0.002	0.0013	0.0014	0.0014
313	0.0872	0.0167	0.0208	0.0375	0.0127	0.0216	0.0089	0.0021	0.0014	0.0016	0.0014
314	0.0601	0.0059	0.0156	0.0215	0.0076	0.0164	0.0085	0.002	0.0013	0.0014	0.0014
315	0.2281	0.0467	0.0885	0.1352	0.0407	0.0344	0.0126	0.003	0.0008	0.0009	0.0005
316	0.0929	0.0147	0.0415	0.0562	0.0026	0.0068	0.0033	0.0008	0.009	0.0095	0.0047
317	0.1475	0.0219	0.0478	0.0697	0.029	0.0249	0.0153	0.0036	0.0018	0.0022	0.001
318	0.0679	0.0074	0.0132	0.0206	0.0125	0.0187	0.0095	0.0022	0.0014	0.0016	0.0014
319	0.1258	0.0204	0.0395	0.0599	0.0183	0.0326	0.0098	0.0023	0.001	0.0011	0.0008
320	0.0895	0.0204	0.0239	0.0443	0.0085	0.0233	0.0075	0.0018	0.0013	0.0014	0.0014
321	0.0854	0.008	0.0226	0.0306	0.0141	0.0223	0.0109	0.0026	0.0018	0.0019	0.0012
322	0.0962	0.0098	0.0393	0.0491	0.0104	0.0216	0.009	0.0021	0.0013	0.0015	0.0012
323	0.0976	0.0158	0.0248	0.0406	0.0154	0.0246	0.0102	0.0024	0.0015	0.0017	0.0012
324	0.0569	0.0062	0.0104	0.0166	0.0088	0.0167	0.0087	0.0021	0.0012	0.0014	0.0014
325	0.1297	0.0239	0.0364	0.0603	0.0255	0.0263	0.0109	0.0026	0.0014	0.0016	0.0011
326	0.345	0.135	0.1148	0.2498	0.0386	0.0389	0.0118	0.0028	0.0011	0.0013	0.0007
327	0.1697	0.0425	0.0588	0.1013	0.0258	0.0264	0.0102	0.0024	0.0012	0.0014	0.001
328	0.1223	0.0182	0.0718	0.09	0.0027	0.0068	0.0033	0.0008	0.0071	0.0069	0.0047
329	0.0683	0.006	0.0184	0.0244	0.0094	0.0189	0.0091	0.0022	0.0014	0.0016	0.0013
330	0.2378	0.1291	0.0368	0.1659	0.004	0.0054	0.0026	0.0006	0.0272	0.0214	0.0107
331	0.07	0.0087	0.0162	0.0249	0.0107	0.0187	0.0092	0.0022	0.0014	0.0016	0.0013
332	0.0683	0.0104	0.0171	0.0275	0.0088	0.0182	0.0078	0.0019	0.0013	0.0014	0.0014
333	0.2614	0.078	0.0938	0.1718	0.0369	0.0324	0.0133	0.0031	0.0014	0.0017	0.0008
334	0.0375	0.0142	0.0017	0.0159	0.0022	0.008	0.0042	0.001	0.0014	0.0017	0.0031
335	0.0684	0.0042	0.0201	0.0243	0.0096	0.0186	0.0095	0.0022	0.0014	0.0016	0.0012
336	0.061	0.0063	0.0127	0.019	0.009	0.0171	0.0092	0.0022	0.0015	0.0017	0.0013
337	0.1067	0.0195	0.0512	0.0707	0.0027	0.0068	0.0033	0.0008	0.0094	0.0085	0.0045
338	0.0924	0.0107	0.0208	0.0315	0.0172	0.0249	0.0115	0.0027	0.0016	0.0018	0.0012
339	0.0463	0.0039	0.0064	0.0103	0.0065	0.0157	0.008	0.0019	0.0012	0.0014	0.0013
340	0.0892	0.0113	0.0176	0.0289	0.0191	0.022	0.0117	0.0028	0.0016	0.0019	0.0012
341	0.0938	0.0093	0.0204	0.0297	0.0192	0.0265	0.0113	0.0027	0.0015	0.0018	0.0011
342	0.1405	0.0615	0.0419	0.1034	0.0053	0.0088	0.0049	0.0012	0.0061	0.0068	0.004
343	0.0632	0.0108	0.0142	0.025	0.008	0.0173	0.0073	0.0017	0.0012	0.0013	0.0014
344	0.04	0.0091	0.0052	0.0143	0.0028	0.0074	0.0036	0.0008	0.0042	0.002	0.0049
345	0.0438	0.0083	0.0093	0.0176	0.0032	0.0077	0.0038	0.0009	0.0039	0.0021	0.0046
346	0.0566	0.0086	0.0122	0.0208	0.0066	0.0164	0.0072	0.0017	0.0012	0.0013	0.0014
347	0.118	0.0658	0.0231	0.0889	0.0041	0.0077	0.0036	0.0008	0.0041	0.0045	0.0043
348	0.1051	0.0307	0.0287	0.0594	0.0105	0.0218	0.0075	0.0018	0.0013	0.0014	0.0014
349	0.0958	0.0206	0.0236	0.0442	0.0139	0.0222	0.009	0.0021	0.0014	0.0016	0.0014
350	0.0409	0.0033	0.0069	0.0102	0.0045	0.0145	0.0065	0.0016	0.0011	0.0011	0.0014
351	0.1307	0.1036	0.0059	0.1095	0.0057	0.0065	0.0031	0.0008	0.0031	0.003	0.0053
352	0.238	0.1313	0.061	0.1923	0.0116	0.0193	0.0064	0.0015	0.0024	0.0027	0.0018
353	0.076	0.0507	0.0017	0.0524	0.0034	0.0073	0.0036	0.0008	0.0015	0.0021	0.0049
354	0.1232	0.0416	0.0341	0.0757	0.0111	0.023	0.0075	0.0018	0.0013	0.0014	0.0014
355	0.1964	0.0254	0.0864	0.1118	0.0295	0.0313	0.016	0.0038	0.0014	0.0018	0.0008
356	0.0472	0.0116	0.0088	0.0204	0.0038	0.0081	0.0039	0.0009	0.0037	0.0016	0.0048
357	0.0385	0.0025	0.0079	0.0104	0.0055	0.0109	0.0066	0.0016	0.001	0.0011	0.0014
358	0.096	0.0177	0.0284	0.0461	0.0124	0.0225	0.0087	0.0021	0.0014	0.0015	0.0013
359	0.0474	0.0033	0.0138	0.0171	0.0047	0.0132	0.007	0.0017	0.0011	0.0012	0.0014
360	0.0869	0.0205	0.0227	0.0432	0.0098	0.0206	0.0074	0.0018	0.0013	0.0014	0.0014
361	0.0447	0.0102	0.0058	0.016	0.0045	0.0085	0.0046	0.0011	0.0037	0.0018	0.0045
362	0.0603	0.0092	0.0134	0.0226	0.0075	0.0173	0.0073	0.0017	0.0012	0.0013	0.0014
363	0.0758	0.0154	0.0188	0.0342	0.0092	0.0191	0.0074	0.0018	0.0013	0.0014	0.0014
364	0.0901	0.013	0.0236	0.0366	0.0192	0.0196	0.0079	0.0019	0.0022	0.0014	0.0013
365	0.0719	0.0168	0.0187	0.0355	0.0027	0.0069	0.0034	0.0008	0.0084	0.0094	0.0048
366	0.0801	0.0172	0.0206	0.0378	0.0093	0.0197	0.0074	0.0018	0.0013	0.0014	0.0014
367	0.1061	0.0209	0.0436	0.0645	0.0093	0.0197	0.0071	0.0017	0.0012	0.0013	0.0013
368	0.0627	0.0358	0.0025	0.0383	0.0027	0.0071	0.0034	0.0008	0.0024	0.003	0.005
369	0.1202	0.0366	0.0329	0.0695	0.0127	0.0236	0.0082	0.002	0.0013	0.0015	0.0014
370	0.1643	0.1096	0.0164	0.126	0.0097	0.0166	0.0071	0.0017	0.001	0.0011	0.0011
371	0.082	0.0565	0.0016	0.0581	0.0033	0.0073	0.0036	0.0008	0.0017	0.0023	0.0049
372	0.0799	0.0074	0.0192	0.0266	0.0184	0.0199	0.0089	0.0021	0.0013	0.0015	0.0012
373	0.0712	0.0116	0.0169	0.0285	0.0096	0.0193	0.0078	0.0019	0.0013	0.0014	0.0014
374	0.025	0.0008	0.0024	0.0032	0.0021	0.0104	0.0049	0.0012	0.0009	0.0009	0.0014
375	0.1218	0.0408	0.0337	0.0745	0.011	0.0229	0.0075	0.0018	0.0013	0.0014	0.0014
376	0.0537	0.007	0.0107	0.0177	0.0061	0.0173	0.007	0.0017	0.0012	0.0013	0.0014
377	0.0742	0.0036	0.0119	0.0155	0.0156	0.0215	0.0133	0.0031	0.0018	0.0022	0.0012
378	0.1044	0.0186	0.0281	0.0467	0.0141	0.0277	0.0095	0.0022	0.0014	0.0016	0.0012
379	0.1148	0.035	0.0426	0.0776	0.0049	0.0081	0.0042	0.001	0.007	0.0073	0.0047
380	0.0882	0.0167	0.0273	0.044	0.0113	0.0186	0.0083	0.002	0.0013	0.0014	0.0013
381	0.0504	0.0035	0.0077	0.0112	0.0078	0.0154	0.0093	0.0022	0.0015	0.0016	0.0014
382	0.076	0.0083	0.0192	0.0275	0.0103	0.0235	0.0089	0.0021	0.0012	0.0014	0.0011
383	0.0527	0.0049	0.0093	0.0142	0.007	0.0176	0.0079	0.0019	0.0013	0.0014	0.0014
384	0.053	0.008	0.0074	0.0154	0.0063	0.0188	0.0069	0.0016	0.0012	0.0013	0.0015
385	0.0825	0.0088	0.0198	0.0286	0.0112	0.0274	0.0091	0.0022	0.0013	0.0015	0.0012
386	0.3126	0.0769	0.1312	0.2081	0.0478	0.0403	0.0123	0.0029	0.0004	0.0005	0.0003
387	0.1349	0.0294	0.0452	0.0746	0.0197	0.0237	0.0102	0.0024	0.0015	0.0016	0.0012
388	0.1941	0.0434	0.0801	0.1235	0.0239	0.0235	0.0131	0.0031	0.0028	0.003	0.0012
389	0.1477	0.0421	0.0552	0.0973	0.0105	0.0115	0.0057	0.0013	0.0087	0.0094	0.0033
390	0.1378	0.0337	0.0515	0.0852	0.0127	0.016	0.008	0.0019	0.0056	0.0062	0.0022
391	0.1349	0.042	0.0401	0.0821	0.0158	0.0231	0.008	0.0019	0.0013	0.0014	0.0013
392	0.0819	0.0186	0.021	0.0396	0.0089	0.0205	0.0073	0.0017	0.0012	0.0013	0.0014
393	0.1519	0.0364	0.0699	0.1063	0.0074	0.0133	0.0062	0.0015	0.0074	0.0072	0.0026
394	0.4954	0.4625	0.0054	0.4679	0.0019	0.0036	0.0017	0.0004	0.008	0.0056	0.0063
395	0.0947	0.0215	0.025	0.0465	0.0122	0.0216	0.0082	0.002	0.0013	0.0015	0.0014
396	0.0937	0.0155	0.0271	0.0426	0.0153	0.0205	0.0085	0.002	0.002	0.0015	0.0013
397	0.0958	0.0218	0.0264	0.0482	0.0125	0.0211	0.0081	0.0019	0.0013	0.0014	0.0013
398	0.0677	0.0123	0.0162	0.0285	0.0079	0.0184	0.0073	0.0017	0.0012	0.0013	0.0014
399	0.0405	0.0027	0.0066	0.0093	0.0041	0.0158	0.0061	0.0015	0.0011	0.0012	0.0014
400	0.1957	0.062	0.0612	0.1232	0.023	0.0327	0.0105	0.0025	0.0013	0.0015	0.001
401	0.0433	0.0071	0.0095	0.0166	0.0035	0.0073	0.0028	0.0009	0.0042	0.0025	0.0045
402	0.0517	0.0044	0.0062	0.0106	0.0088	0.0158	0.0098	0.0023	0.0014	0.0016	0.0014
403	0.0417	0.0021	0.0047	0.0068	0.0059	0.0144	0.0086	0.002	0.0013	0.0014	0.0013
404	0.0478	0.0116	0.0062	0.0178	0.0036	0.0079	0.004	0.0009	0.0054	0.0034	0.0048
405	0.0853	0.0103	0.0237	0.034	0.013	0.0213	0.0102	0.0024	0.0015	0.0017	0.0012
406	0.1976	0.0537	0.0979	0.1516	0.0126	0.0213	0.0072	0.0017	0.001	0.0011	0.0011
407	0.7761	0.6981	0.0488	0.7469	0.0161	0.008	0.0027	0.0006	0.0006	0.0008	0.0004
408	0.2079	0.0575	0.0958	0.1533	0.0122	0.0199	0.0073	0.0017	0.0057	0.0057	0.0021
409	0.1183	0.0223	0.0363	0.0586	0.0122	0.0181	0.0094	0.0022	0.0067	0.0084	0.0027
410	0.0767	0.0129	0.0153	0.0282	0.0125	0.0209	0.0088	0.0021	0.0014	0.0015	0.0013
411	0.6413	0.2707	0.2216	0.4923	0.1054	0.0311	0.009	0.0021	0.0007	0.0005	0.0002
412	0.223	0.0742	0.0759	0.1501	0.0254	0.0321	0.0097	0.0023	0.0012	0.0013	0.0009
413	0.2848	0.0858	0.1038	0.1896	0.0514	0.0278	0.0104	0.0024	0.0015	0.0011	0.0006
414	0.059	0.0044	0.0145	0.0189	0.0078	0.017	0.0089	0.0021	0.0014	0.0016	0.0013
415	0.0528	0.0072	0.0109	0.0181	0.0061	0.0159	0.0071	0.0017	0.0012	0.0013	0.0014
416	0.2092	0.1167	0.0421	0.1588	0.013	0.013	0.0058	0.0014	0.0076	0.006	0.0036
417	0.0668	0.0106	0.015	0.0256	0.0087	0.0185	0.008	0.0019	0.0013	0.0014	0.0014
418	0.0417	0.0031	0.0065	0.0096	0.0045	0.0161	0.0063	0.0015	0.0011	0.0012	0.0014
419	0.077	0.0067	0.0175	0.0242	0.0143	0.0192	0.0117	0.0028	0.0016	0.0019	0.0013
420	0.0594	0.0092	0.0134	0.0226	0.0071	0.0167	0.0074	0.0017	0.0012	0.0013	0.0014
421	0.0686	0.0099	0.0146	0.0245	0.0101	0.0189	0.0087	0.0021	0.0014	0.0015	0.0014
422	0.2261	0.016	0.1588	0.1748	0.0177	0.0201	0.0084	0.002	0.0013	0.001	0.0008
423	0.1744	0.0257	0.0966	0.1223	0.0198	0.0182	0.0086	0.002	0.0013	0.0012	0.001
424	0.1571	0.0508	0.0476	0.0984	0.0175	0.0265	0.0087	0.0021	0.0013	0.0014	0.0012
425	0.0619	0.0057	0.0124	0.0181	0.0107	0.0168	0.0093	0.0022	0.0019	0.0016	0.0013
426	0.1996	0.0876	0.0596	0.1472	0.0037	0.006	0.0029	0.0007	0.0182	0.0117	0.0092
427	0.0968	0.0163	0.0267	0.043	0.0155	0.0226	0.0093	0.0022	0.0014	0.0016	0.0012
428	0.117	0.0076	0.0479	0.0555	0.0191	0.0222	0.0131	0.0031	0.0014	0.0017	0.0009
429	0.0931	0.0305	0.0198	0.0503	0.0091	0.0166	0.0065	0.0015	0.0037	0.0025	0.0029
430	0.0789	0.0177	0.0245	0.0422	0.0027	0.007	0.0034	0.0008	0.0092	0.0087	0.0049
431	0.4853	0.2958	0.1367	0.4325	0.029	0.0131	0.0065	0.0015	0.0009	0.0012	0.0006
432	0.0539	0.0046	0.0157	0.0203	0.0062	0.0138	0.0071	0.0017	0.0016	0.0015	0.0017
433	0.111	0.022	0.0299	0.0519	0.0169	0.0258	0.0098	0.0023	0.0015	0.0016	0.0012
434	0.3684	0.132	0.1443	0.2763	0.0406	0.037	0.0107	0.0025	0.0005	0.0005	0.0003
435	0.1119	0.0133	0.023	0.0363	0.0269	0.0243	0.0154	0.0036	0.0019	0.0023	0.0012
436	0.2505	0.077	0.1225	0.1995	0.0148	0.0169	0.0072	0.0017	0.0039	0.0046	0.0019
437	0.079	0.0088	0.0218	0.0306	0.0117	0.0203	0.0096	0.0023	0.0015	0.0017	0.0013
438	0.1147	0.0111	0.0373	0.0484	0.0237	0.0233	0.0132	0.0031	0.001	0.0012	0.0008
439	0.0929	0.0134	0.0281	0.0415	0.0134	0.0221	0.0094	0.0022	0.0014	0.0016	0.0013
440	0.1411	0.0293	0.0447	0.074	0.0225	0.0267	0.0112	0.0026	0.0014	0.0017	0.001
441	0.0328	0.0026	0.0061	0.0087	0.0028	0.0094	0.0046	0.0011	0.0021	0.0019	0.0022
442	0.2287	0.0462	0.1397	0.1859	0.012	0.0171	0.0069	0.0016	0.0019	0.0022	0.0011
443	0.083	0.0103	0.0235	0.0338	0.013	0.0191	0.0103	0.0024	0.0015	0.0017	0.0012
444	0.0615	0.0052	0.0106	0.0158	0.0114	0.0177	0.0099	0.0023	0.0014	0.0017	0.0013
445	0.1391	0.0347	0.0457	0.0804	0.0174	0.0253	0.0097	0.0023	0.0014	0.0015	0.0011
446	0.1575	0.0348	0.0513	0.0861	0.0252	0.028	0.0114	0.0027	0.0014	0.0017	0.001
447	0.203	0.0045	0.1533	0.1578	0.0172	0.0156	0.0081	0.0019	0.0013	0.0006	0.0005
448	0.2396	0.0125	0.1878	0.2003	0.0153	0.012	0.0059	0.0014	0.0031	0.0008	0.0008
449	0.0824	0.0171	0.0196	0.0367	0.0116	0.0197	0.0083	0.002	0.0013	0.0014	0.0014
450	0.0646	0.0099	0.0144	0.0243	0.0073	0.0202	0.0072	0.0017	0.0012	0.0013	0.0014
451	0.0733	0.0074	0.0158	0.0232	0.0116	0.0231	0.009	0.0021	0.0014	0.0016	0.0013
452	0.0939	0.0212	0.0353	0.0565	0.0063	0.0127	0.0068	0.0016	0.0039	0.004	0.0021
453	0.0338	0.0068	0.0039	0.0107	0.002	0.0066	0.0031	0.0007	0.0038	0.0021	0.0048
454	0.0782	0.015	0.0203	0.0353	0.01	0.0189	0.008	0.0019	0.0013	0.0014	0.0014
455	0.1185	0.0139	0.0439	0.0578	0.0178	0.0261	0.0103	0.0024	0.0014	0.0016	0.0011
456	0.0931	0.017	0.0257	0.0427	0.0132	0.0222	0.0088	0.0021	0.0013	0.0015	0.0013
457	0.0615	0.0046	0.0097	0.0143	0.0102	0.0191	0.0107	0.0025	0.0016	0.0018	0.0013
458	0.2081	0.0695	0.062	0.1315	0.0242	0.0351	0.0102	0.0024	0.002	0.0018	0.0009
459	0.1413	0.0242	0.0466	0.0708	0.0224	0.0291	0.0122	0.0029	0.0014	0.0016	0.0009
460	0.1381	0.0359	0.0465	0.0824	0.0151	0.0256	0.0088	0.0021	0.0013	0.0015	0.0013
461	0.0895	0.0164	0.0254	0.0418	0.0122	0.0209	0.0085	0.002	0.0013	0.0015	0.0013
462	0.0673	0.006	0.0113	0.0173	0.0122	0.0206	0.0102	0.0024	0.0015	0.0018	0.0013
463	0.0988	0.0076	0.0221	0.0297	0.0201	0.0303	0.0128	0.003	0.001	0.0012	0.0007
464	0.199	0.0197	0.1116	0.1313	0.0223	0.0284	0.0118	0.0028	0.0008	0.001	0.0006
465	0.0561	0.0052	0.0115	0.0167	0.0078	0.0174	0.0082	0.002	0.0013	0.0014	0.0013
466	0.0482	0.0031	0.0075	0.0106	0.0067	0.0152	0.0092	0.0022	0.0014	0.0015	0.0014
467	0.139	0.024	0.0401	0.0641	0.0223	0.0351	0.0116	0.0027	0.0011	0.0013	0.0008
468	0.0836	0.0137	0.0244	0.0381	0.0111	0.0193	0.0088	0.0021	0.0014	0.0015	0.0013
469	0.2177	0.0091	0.1869	0.196	0.0014	0.0052	0.0025	0.0006	0.0045	0.0043	0.0032
470	0.073	0.0067	0.0331	0.0398	0.0024	0.006	0.003	0.0007	0.0108	0.0057	0.0046
471	0.0442	0.0027	0.0049	0.0076	0.0057	0.018	0.0074	0.0018	0.0011	0.0012	0.0014
472	0.0629	0.0045	0.0115	0.016	0.0102	0.0197	0.0101	0.0024	0.0015	0.0017	0.0013
473	0.0483	0.003	0.0076	0.0106	0.0069	0.0156	0.009	0.0021	0.0013	0.0015	0.0013
474	0.0641	0.0048	0.0146	0.0194	0.0083	0.0217	0.0086	0.002	0.0013	0.0015	0.0013
475	0.0546	0.0032	0.0192	0.0224	0.0043	0.0166	0.0063	0.0015	0.001	0.0011	0.0014
476	0.1477	0.0305	0.0381	0.0686	0.0269	0.0295	0.0143	0.0034	0.0018	0.0021	0.0011
477	0.0451	0.0071	0.0122	0.0193	0.0018	0.0065	0.0032	0.0008	0.0043	0.0045	0.0047
478	0.1102	0.0219	0.0225	0.0444	0.0204	0.0284	0.0103	0.0024	0.0014	0.0017	0.0012
479	0.038	0.0021	0.0045	0.0066	0.0043	0.0149	0.0069	0.0016	0.0011	0.0012	0.0014
480	0.0781	0.0026	0.0462	0.0488	0.0073	0.0081	0.0041	0.001	0.0061	0.0009	0.0018
481	0.3159	0.1624	0.1126	0.275	0.0093	0.0172	0.0055	0.0013	0.003	0.0031	0.0015
482	0.0454	0.0051	0.0079	0.013	0.005	0.0155	0.0067	0.0016	0.0011	0.0011	0.0014
483	0.0495	0.0027	0.0089	0.0116	0.0075	0.0152	0.009	0.0021	0.0013	0.0015	0.0013
484	0.0603	0.0072	0.0123	0.0195	0.0082	0.0186	0.0081	0.0019	0.0012	0.0014	0.0014
485	0.0268	0.0003	0.0025	0.0028	0.0024	0.0112	0.006	0.0014	0.0008	0.0009	0.0013
486	0.0306	0.0013	0.0034	0.0047	0.0028	0.0124	0.006	0.0014	0.0009	0.001	0.0014
487	0.039	0.0034	0.0039	0.0073	0.0044	0.0158	0.0065	0.0015	0.001	0.0011	0.0014
488	0.0439	0.0041	0.0058	0.0099	0.0048	0.0176	0.0064	0.0015	0.0011	0.0011	0.0015
489	0.059	0.0095	0.0112	0.0207	0.0053	0.0208	0.0067	0.0016	0.0011	0.0013	0.0015
490	0.0607	0.0043	0.0096	0.0139	0.0085	0.0219	0.0096	0.0023	0.0015	0.0018	0.0012
491	0.082	0.0098	0.0374	0.0472	0.0062	0.0165	0.0069	0.0016	0.0011	0.0012	0.0013
492	0.0274	0.0082	0.0013	0.0095	0.15	0.0069	0.0033	0.0008	0.0011	0.0013	0.003
493	0.5526	0.1014	0.3941	0.4955	0.0343	0.0146	0.0049	0.0012	0.0012	0.0005	0.0004
494	0.0636	0.0047	0.0137	0.0184	0.0098	0.0189	0.0098	0.0023	0.0014	0.0017	0.0013
495	0.1624	0.0459	0.0687	0.1146	0.0072	0.0097	0.0043	0.001	0.0106	0.0112	0.0038
496	0.1078	0.0323	0.0296	0.0619	0.0106	0.0219	0.0075	0.0018	0.0013	0.0014	0.0014
497	0.0616	0.0191	0.01	0.0291	0.0043	0.0089	0.0039	0.0009	0.0058	0.0041	0.0046
498	0.3415	0.0499	0.23	0.2799	0.0228	0.0222	0.0109	0.0026	0.0011	0.0013	0.0007
499	0.0486	0.0206	0.0023	0.0229	0.0052	0.0081	0.0043	0.001	0.0009	0.0015	0.0047
500	0.0674	0.0148	0.0155	0.0303	0.0098	0.0157	0.0061	0.0015	0.0015	0.0011	0.0014
501	0.1816	0.0559	0.053	0.1089	0.0237	0.0327	0.0103	0.0024	0.0012	0.0014	0.001
502	0.1583	0.0407	0.0609	0.1016	0.0176	0.024	0.0091	0.0022	0.0013	0.0014	0.0011
503	0.0431	0.0033	0.0052	0.0085	0.006	0.0146	0.008	0.0019	0.0013	0.0014	0.0014
504	0.1718	0.0322	0.0601	0.0923	0.0319	0.0314	0.0116	0.0027	0.0006	0.0008	0.0005
505	0.1844	0.0721	0.0569	0.129	0.0173	0.0247	0.0078	0.0019	0.0012	0.0013	0.0012
506	0.0158	0.0003	0.0011	0.0014	0.0008	0.0069	0.0033	0.0008	0.0006	0.0006	0.0014
507	0.1334	0.0472	0.0375	0.0847	0.0113	0.024	0.0075	0.0018	0.0013	0.0014	0.0014
508	0.0499	0.0114	0.0088	0.0202	0.0024	0.0067	0.0033	0.0008	0.0062	0.0055	0.0048
509	0.093	0.0234	0.025	0.0484	0.0103	0.0209	0.0075	0.0018	0.0013	0.0014	0.0014
510	0.1459	0.0315	0.0359	0.0674	0.0295	0.0266	0.014	0.0033	0.0018	0.0021	0.0012
511	0.0563	0.0048	0.0132	0.018	0.0069	0.0175	0.008	0.0019	0.0013	0.0014	0.0013
512	0.0869	0.0077	0.0311	0.0388	0.0121	0.0194	0.01	0.0024	0.0014	0.0016	0.0012
513	0.0215	0.0003	0.0024	0.0027	0.0021	0.0085	0.0044	0.0011	0.0007	0.0007	0.0013
514	0.0959	0.0073	0.0232	0.0305	0.0182	0.0256	0.0136	0.0032	0.0017	0.0021	0.001
515	0.0627	0.0105	0.014	0.0245	0.008	0.0173	0.0073	0.0017	0.0012	0.0013	0.0014
516	0.1346	0.049	0.0374	0.0864	0.0111	0.0237	0.0075	0.0018	0.0013	0.0014	0.0014
517	0.1159	0.0235	0.0252	0.0487	0.0198	0.0277	0.0119	0.0028	0.0017	0.002	0.0013
518	0.061	0.01	0.0135	0.0235	0.0075	0.0172	0.0072	0.0017	0.0012	0.0013	0.0014
519	0.1486	0.0301	0.05	0.0801	0.0246	0.0257	0.0114	0.0027	0.0014	0.0016	0.0011
520	0.2874	0.0993	0.1073	0.2066	0.032	0.0344	0.0098	0.0023	0.0008	0.0009	0.0006
521	0.0572	0.0045	0.0102	0.0147	0.0078	0.0196	0.0087	0.0021	0.0014	0.0016	0.0013
522	0.096	0.0254	0.0258	0.0512	0.0103	0.0211	0.0075	0.0018	0.0013	0.0014	0.0014
523	0.0597	0.0079	0.0117	0.0196	0.012	0.0159	0.0066	0.0016	0.0011	0.0012	0.0017
524	0.1184	0.0324	0.0315	0.0639	0.0146	0.0246	0.0089	0.0021	0.0014	0.0015	0.0014
525	0.1102	0.0202	0.0302	0.0504	0.0163	0.0273	0.0097	0.0023	0.0014	0.0016	0.0012
526	0.0743	0.0055	0.0298	0.0353	0.0085	0.0161	0.0085	0.002	0.0012	0.0014	0.0013
527	0.088	0.0199	0.0192	0.0391	0.0117	0.0215	0.0092	0.0022	0.0014	0.0016	0.0013
528	0.0558	0.0061	0.0126	0.0187	0.0071	0.0166	0.0077	0.0018	0.0012	0.0013	0.0014
529	0.0743	0.0383	0.0088	0.0471	0.0032	0.0072	0.0035	0.0008	0.0036	0.0041	0.0048
530	0.0662	0.0054	0.0152	0.0206	0.009	0.0214	0.0088	0.0021	0.0014	0.0016	0.0013
531	0.0564	0.0083	0.0124	0.0207	0.0067	0.0162	0.0072	0.0017	0.0012	0.0013	0.0014
532	0.07	0.0073	0.0215	0.0288	0.0091	0.0174	0.0086	0.002	0.0013	0.0015	0.0013
533	0.2733	0.0406	0.1154	0.156	0.0655	0.0336	0.0138	0.0033	0.0004	0.0004	0.0003
534	0.0869	0.0177	0.0209	0.0386	0.0123	0.022	0.0081	0.0019	0.0013	0.0014	0.0013
535	0.0951	0.0158	0.0289	0.0447	0.012	0.0175	0.0099	0.0023	0.0033	0.0038	0.0016
536	0.0668	0.0126	0.0146	0.0272	0.0084	0.0181	0.0074	0.0018	0.0012	0.0013	0.0014
537	0.0311	0.0012	0.0033	0.0045	0.003	0.0125	0.0062	0.0015	0.0009	0.001	0.0014
538	0.0563	0.0043	0.0103	0.0146	0.008	0.0184	0.0089	0.0021	0.0014	0.0016	0.0013
539	0.1006	0.0281	0.0272	0.0553	0.0104	0.0215	0.0075	0.0018	0.0013	0.0014	0.0014
540	0.0745	0.0385	0.0088	0.0473	0.0032	0.0072	0.0035	0.0008	0.0036	0.0041	0.0048
541	0.1872	0.0469	0.0673	0.1142	0.0223	0.0354	0.0107	0.0025	0.0007	0.0009	0.0005
542	0.2091	0.0695	0.0921	0.1616	0.0103	0.0143	0.0061	0.0015	0.0065	0.0065	0.0023
543	0.0633	0.0065	0.0118	0.0183	0.0095	0.0193	0.0094	0.0022	0.0015	0.0017	0.0014
544	0.1593	0.021	0.0567	0.0777	0.0372	0.0251	0.0131	0.0031	0.0011	0.0013	0.0007
545	0.9016	0.6704	0.2065	0.8769	0.016	0.0041	0.0018	0.0004	0.0011	0.0011	0.0002
546	0.0833	0.0129	0.0223	0.0352	0.0102	0.0236	0.0083	0.002	0.0013	0.0014	0.0013
547	0.1083	0.0324	0.0295	0.0619	0.0108	0.0222	0.0075	0.0018	0.0013	0.0014	0.0014
548	0.0879	0.0111	0.0291	0.0402	0.0115	0.022	0.0083	0.002	0.0012	0.0014	0.0013
549	0.0359	0.0022	0.0035	0.0057	0.0045	0.0126	0.0076	0.0018	0.0011	0.0012	0.0014
550	0.1031	0.0055	0.0279	0.0334	0.0212	0.0277	0.0141	0.0033	0.0012	0.0015	0.0007
551	0.0583	0.0037	0.0057	0.0094	0.0108	0.0189	0.0113	0.0027	0.0018	0.0021	0.0013
552	0.1084	0.0272	0.031	0.0582	0.0128	0.0234	0.0081	0.0019	0.0013	0.0014	0.0013
553	0.4248	0.1878	0.1829	0.3707	0.017	0.0117	0.0055	0.0013	0.0074	0.0092	0.002
554	0.3661	0.081	0.1716	0.2526	0.0514	0.042	0.0141	0.0033	0.001	0.0012	0.0005
555	0.0634	0.008	0.0153	0.0233	0.0087	0.0166	0.0086	0.002	0.0013	0.0015	0.0014
556	0.0693	0.0166	0.0155	0.0321	0.0072	0.0146	0.007	0.0017	0.0025	0.002	0.0022
557	0.0587	0.0094	0.0128	0.0222	0.0068	0.0168	0.0073	0.0017	0.0012	0.0013	0.0014
558	0.1787	0.0566	0.0727	0.1293	0.0092	0.0154	0.0062	0.0015	0.0069	0.0077	0.0025
559	0.0888	0.0156	0.0242	0.0398	0.0129	0.0205	0.0091	0.0022	0.0014	0.0016	0.0013
560	0.0865	0.01	0.0311	0.0411	0.0103	0.0207	0.0084	0.002	0.0013	0.0014	0.0013
561	0.2996	0.1033	0.1195	0.2228	0.0377	0.0256	0.0087	0.0021	0.0009	0.001	0.0008
562	0.1476	0.0251	0.0631	0.0882	0.0182	0.0258	0.0095	0.0023	0.0012	0.0014	0.001
563	0.0994	0.0273	0.0269	0.0542	0.0106	0.0212	0.0075	0.0018	0.0013	0.0014	0.0014
564	0.2766	0.0775	0.0936	0.1711	0.0594	0.0286	0.012	0.0028	0.0009	0.0011	0.0007
565	0.2673	0.1003	0.0921	0.1924	0.0251	0.0346	0.0095	0.0023	0.0012	0.0013	0.0009
566	0.0546	0.0061	0.0127	0.0188	0.0067	0.0157	0.0077	0.0018	0.0012	0.0013	0.0014
567	0.0895	0.018	0.0212	0.0392	0.0134	0.0215	0.0089	0.0021	0.0014	0.0016	0.0014
568	0.1539	0.0276	0.0487	0.0763	0.0234	0.0374	0.0113	0.0027	0.001	0.0011	0.0007
569	0.0685	0.0153	0.0175	0.0328	0.0026	0.0069	0.0034	0.0008	0.0081	0.0091	0.0048
570	0.1332	0.0389	0.0414	0.0803	0.0181	0.0214	0.0079	0.0019	0.0011	0.0013	0.0012
571	0.1067	0.048	0.023	0.071	0.006	0.0099	0.0047	0.0011	0.0044	0.0052	0.0044
572	0.0455	0.0114	0.0064	0.0178	0.0025	0.0069	0.0033	0.0008	0.0054	0.004	0.0048
573	0.2783	0.053	0.1413	0.1943	0.0362	0.0326	0.0106	0.0025	0.0009	0.0008	0.0004
574	0.4966	0.3343	0.0962	0.4305	0.0337	0.0149	0.0077	0.0018	0.0041	0.0022	0.0017
575	0.101	0.0172	0.0459	0.0631	0.0096	0.0168	0.0066	0.0016	0.001	0.0011	0.0012
576	0.096	0.0254	0.0258	0.0512	0.0103	0.0211	0.0075	0.0018	0.0013	0.0014	0.0014
577	0.0685	0.0153	0.0175	0.0328	0.0026	0.0069	0.0034	0.0008	0.0081	0.0091	0.0048
578	0.0734	0.0065	0.0183	0.0248	0.0104	0.0216	0.0098	0.0023	0.0015	0.0017	0.0013
579	0.0787	0.0078	0.0235	0.0313	0.0102	0.0215	0.0092	0.0022	0.0014	0.0016	0.0013
580	0.1201	0.0113	0.0341	0.0454	0.0241	0.0283	0.015	0.0035	0.0014	0.0017	0.0007
581	0.069	0.0105	0.0148	0.0253	0.0099	0.0186	0.0088	0.0021	0.0014	0.0015	0.0014
582	0.1932	0.0846	0.0277	0.1123	0.0299	0.0116	0.0091	0.0022	0.0172	0.0076	0.0033
583	0.1069	0.0317	0.0293	0.061	0.0106	0.0219	0.0075	0.0018	0.0013	0.0014	0.0014
584	0.1714	0.0554	0.0562	0.1116	0.0179	0.0272	0.0087	0.0021	0.0013	0.0014	0.0012
585	0.1895	0.0445	0.0947	0.1392	0.0095	0.012	0.0054	0.0013	0.0096	0.0096	0.0029
586	0.1982	0.042	0.0799	0.1219	0.0379	0.023	0.0103	0.0024	0.0009	0.001	0.0008
587	0.1171	0.0182	0.0291	0.0473	0.0195	0.0315	0.012	0.0028	0.0014	0.0017	0.0009
588	0.0969	0.0198	0.0272	0.047	0.0134	0.0214	0.0088	0.0021	0.0014	0.0015	0.0013
589	0.0985	0.0093	0.0308	0.0401	0.0165	0.0226	0.0121	0.0029	0.0015	0.0017	0.0011
590	0.0978	0.0137	0.0257	0.0394	0.0155	0.0258	0.0106	0.0025	0.0014	0.0016	0.001
591	0.2771	0.0433	0.1025	0.1458	0.0493	0.0586	0.0181	0.0043	0.0003	0.0004	0.0003
592	0.0888	0.0272	0.02	0.0472	0.0088	0.0154	0.0082	0.0019	0.0024	0.0028	0.0021
593	0.1079	0.0195	0.0348	0.0543	0.0169	0.0228	0.009	0.0021	0.0009	0.001	0.0009
594	0.1325	0.0429	0.0409	0.0838	0.0039	0.0072	0.0035	0.0008	0.0141	0.0137	0.0055
595	0.112	0.0155	0.0182	0.0337	0.0252	0.0269	0.0164	0.0039	0.0021	0.0026	0.0012
596	0.1652	0.0545	0.0515	0.106	0.019	0.0259	0.0085	0.002	0.0012	0.0014	0.0012
597	0.1038	0.02	0.0324	0.0524	0.0136	0.0228	0.0088	0.0021	0.0013	0.0015	0.0013
598	0.1629	0.0552	0.0497	0.1049	0.0161	0.0269	0.0088	0.0021	0.0013	0.0015	0.0013
599	0.1215	0.0369	0.0379	0.0748	0.0116	0.0219	0.0074	0.0018	0.0013	0.0013	0.0014
600	0.1217	0.0299	0.0448	0.0747	0.0077	0.015	0.0061	0.0015	0.0062	0.0079	0.0026
601	0.0958	0.0148	0.0364	0.0512	0.011	0.0198	0.0079	0.0019	0.0013	0.0014	0.0013
602	0.0818	0.0082	0.0194	0.0276	0.0139	0.022	0.011	0.0026	0.0016	0.0018	0.0013
603	0.0803	0.0075	0.0175	0.025	0.0143	0.0205	0.0124	0.0029	0.0018	0.0021	0.0013
604	0.1545	0.0941	0.0263	0.1204	0.0032	0.0065	0.0032	0.0008	0.007	0.0078	0.0056
605	0.0611	0.0077	0.0149	0.0226	0.0079	0.017	0.0078	0.0018	0.0012	0.0014	0.0014
606	0.1075	0.0319	0.0293	0.0612	0.0107	0.0222	0.0075	0.0018	0.0013	0.0014	0.0014
607	0.0671	0.0044	0.0134	0.0178	0.012	0.0186	0.0115	0.0027	0.0015	0.0017	0.0013
608	0.0222	0.0015	0.0047	0.0062	0.0013	0.0074	0.0036	0.0009	0.0007	0.0007	0.0014
609	0.0808	0.0176	0.0207	0.0383	0.0096	0.0196	0.0074	0.0018	0.0013	0.0014	0.0014
610	0.3701	0.1496	0.1189	0.2685	0.049	0.0348	0.0114	0.0027	0.0013	0.0016	0.0008
611	0.1693	0.0319	0.0498	0.0817	0.0475	0.0225	0.0105	0.0025	0.0023	0.0014	0.0009
612	0.1005	0.0184	0.0298	0.0482	0.0137	0.0219	0.0099	0.0023	0.0015	0.0017	0.0013
613	0.3259	0.1106	0.1623	0.2729	0.0225	0.0202	0.0064	0.0015	0.0011	0.0007	0.0006
614	0.0705	0.0291	0.0132	0.0423	0.003	0.0071	0.0035	0.0008	0.0043	0.0047	0.0048
615	0.0486	0.0059	0.0093	0.0152	0.0057	0.0149	0.0072	0.0017	0.0012	0.0013	0.0014
616	0.0184	0.001	0.0018	0.0028	0.0012	0.0073	0.0035	0.0008	0.0007	0.0007	0.0014
617	0.0705	0.0136	0.017	0.0306	0.0086	0.0182	0.0074	0.0018	0.0012	0.0013	0.0014
618	0.115	0.0226	0.0321	0.0547	0.0171	0.0269	0.0098	0.0023	0.0014	0.0016	0.0012
619	0.3522	0.1397	0.169	0.3087	0.0106	0.0101	0.0051	0.0012	0.0066	0.0071	0.0028
620	0.2191	0.0575	0.0845	0.142	0.0313	0.0313	0.01	0.0024	0.0007	0.0008	0.06
621	0.1214	0.0163	0.0346	0.0509	0.0247	0.0284	0.0113	0.0027	0.0012	0.0014	0.0008
622	0.3975	0.1433	0.1405	0.2838	0.055	0.0392	0.014	0.0033	0.0008	0.001	0.0004
623	0.0403	0.007	0.0069	0.0139	0.0032	0.0075	0.0037	0.0009	0.0041	0.0025	0.0045
624	0.1064	0.0315	0.0291	0.0606	0.0105	0.0219	0.0075	0.0018	0.0013	0.0014	0.0014
625	0.1292	0.0162	0.0342	0.0504	0.0323	0.0235	0.0148	0.0035	0.0016	0.0021	0.001
626	0.4197	0.0314	0.3307	0.3621	0.0315	0.0165	0.0069	0.0016	0.0004	0.0004	0.0003
627	0.0567	0.008	0.0131	0.0211	0.0065	0.016	0.0074	0.0018	0.0012	0.0013	0.0014
628	0.07	0.0079	0.018	0.0259	0.0085	0.0214	0.0081	0.0019	0.0013	0.0015	0.0014
629	0.0845	0.0253	0.0107	0.036	0.0118	0.0204	0.0086	0.0021	0.0015	0.002	0.0021
630	0.0392	0.0019	0.0045	0.0064	0.0049	0.0151	0.0071	0.0017	0.0012	0.0014	0.0014
631	0.1016	0.0286	0.0276	0.0562	0.0105	0.0215	0.0075	0.0018	0.0013	0.0014	0.0014
632	0.1034	0.0297	0.0282	0.0579	0.0106	0.0215	0.0075	0.0018	0.0013	0.0014	0.0014
633	0.6659	0.4216	0.2207	0.6423	0.0117	0.0069	0.0028	0.0007	0.0005	0.0005	0.0005
634	0.061	0.0088	0.0134	0.0222	0.0068	0.0193	0.0071	0.0017	0.0012	0.0013	0.0014
635	0.2391	0.0489	0.0634	0.1123	0.0572	0.0405	0.0202	0.0047	0.0016	0.002	0.0006
636	0.0192	0.0012	0.002	0.0032	0.0013	0.0074	0.0036	0.0009	0.0007	0.0007	0.0014
637	0.0851	0.0115	0.0231	0.0346	0.012	0.022	0.0097	0.0023	0.0015	0.0017	0.0013
638	0.1414	0.0424	0.043	0.0854	0.0165	0.0257	0.008	0.0019	0.0012	0.0014	0.0013
639	0.1037	0.0202	0.0333	0.0535	0.0128	0.0249	0.0078	0.0019	0.0009	0.001	0.0009
640	0.0294	0.0013	0.003	0.0043	0.0032	0.0102	0.0066	0.0016	0.001	0.0011	0.0014
641	0.1741	0.0477	0.0725	0.1202	0.0164	0.0245	0.0078	0.0018	0.0011	0.0012	0.0011
642	0.1241	0.0357	0.0374	0.0731	0.015	0.0215	0.0086	0.002	0.0013	0.0014	0.0012
643	0.0896	0.0201	0.0362	0.0563	0.0028	0.007	0.0034	0.0008	0.0074	0.0071	0.0048
644	0.1051	0.0297	0.0289	0.0586	0.0099	0.0231	0.0076	0.0018	0.0013	0.0014	0.0014
645	0.4179	0.3655	0.0112	0.3767	0.0033	0.0045	0.0022	0.0005	0.0099	0.0136	0.0072
646	0.0734	0.0094	0.0132	0.0226	0.0136	0.0195	0.0105	0.0025	0.0016	0.0018	0.0013
647	0.0751	0.0083	0.0166	0.0249	0.0097	0.0245	0.0093	0.0022	0.0015	0.0017	0.0013
648	0.1638	0.0486	0.0552	0.1038	0.0156	0.0295	0.0087	0.0021	0.0013	0.0015	0.0013
649	0.2424	0.1029	0.0775	0.1804	0.0209	0.028	0.0081	0.0019	0.001	0.0011	0.001
650	0.253	0.0516	0.1533	0.2049	0.0137	0.0221	0.0077	0.0018	0.0009	0.001	0.0009
651	0.3174	0.0521	0.1356	0.1877	0.0697	0.0364	0.0183	0.0043	0.0003	0.0004	0.0004
652	0.0615	0.0051	0.0106	0.0157	0.0082	0.0219	0.0091	0.0022	0.0014	0.0016	0.0014
653	0.0605	0.0063	0.0118	0.0181	0.0075	0.0213	0.0077	0.0018	0.0013	0.0014	0.0014
654	0.0689	0.0078	0.0157	0.0235	0.0105	0.0191	0.0093	0.0022	0.0014	0.0016	0.0013
655	0.0219	0.0007	0.0017	0.0024	0.0018	0.0085	0.0049	0.0012	0.0008	0.0009	0.0014
656	0.1157	0.0225	0.0512	0.0737	0.0096	0.0197	0.0072	0.0017	0.0012	0.0013	0.13
657	0.0951	0.0299	0.0256	0.0555	0.0076	0.0148	0.0068	0.0016	0.0034	0.0033	0.0021
658	0.1393	0.0785	0.0171	0.0956	0.0119	0.0184	0.0067	0.0016	0.0013	0.0017	0.0021
659	0.0415	0.0041	0.006	0.0101	0.0054	0.0133	0.0073	0.0017	0.0011	0.0012	0.0014
660	0.1076	0.0264	0.0362	0.0626	0.0118	0.0201	0.0073	0.0017	0.0014	0.0013	0.0014
661	0.0786	0.0078	0.0194	0.0272	0.0152	0.0176	0.0114	0.0027	0.0015	0.0018	0.0012
662	0.0162	0.0004	0.0012	0.0016	0.0009	0.007	0.0033	0.0008	0.0006	0.0006	0.0014
663	0.18	0.0372	0.0637	0.1009	0.0319	0.0284	0.0129	0.003	0.001	0.0012	0.0007
664	0.063	0.0051	0.0134	0.0185	0.0092	0.0197	0.0091	0.0022	0.0014	0.0016	0.0013
665	0.6671	0.1606	0.4882	0.6488	0.0026	0.0032	0.0014	0.0003	0.0043	0.0052	0.0013
666	0.1179	0.0383	0.0325	0.0708	0.0111	0.0226	0.0075	0.0018	0.0013	0.0014	0.0014
667	0.2962	0.0655	0.1818	0.2473	0.0219	0.016	0.0058	0.0014	0.002	0.0009	0.0009
668	0.1557	0.0238	0.084	0.1078	0.0141	0.02	0.0082	0.0019	0.0012	0.0013	0.0012
669	0.0858	0.0111	0.0242	0.0353	0.0118	0.0223	0.0096	0.0023	0.0015	0.0017	0.0013
670	0.0754	0.0051	0.0315	0.0366	0.0077	0.0172	0.0081	0.0019	0.0012	0.0014	0.0013
671	0.1017	0.0255	0.0383	0.0638	0.0031	0.0072	0.0035	0.0008	0.0095	0.0088	0.005
672	0.3746	0.3234	0.0136	0.337	0.0121	0.0141	0.0052	0.0012	0.0013	0.0018	0.0019
673	0.0471	0.0033	0.0063	0.0096	0.0064	0.0163	0.0085	0.002	0.0014	0.0016	0.0013
674	0.6247	0.5461	0.033	0.5791	0.0213	0.0128	0.0061	0.0014	0.0013	0.0018	0.0009
675	0.1127	0.0215	0.0331	0.0546	0.0161	0.0254	0.01	0.0024	0.0014	0.0016	0.0012
676	0.1119	0.023	0.036	0.059	0.0156	0.0218	0.0093	0.0022	0.0013	0.0015	0.0012
677	0.1694	0.0532	0.0555	0.1087	0.0196	0.0269	0.0086	0.002	0.0012	0.0013	0.0011
678	0.077	0.0141	0.03	0.0441	0.0023	0.0068	0.0033	0.0008	0.0075	0.0072	0.005
679	0.0967	0.0257	0.026	0.0517	0.0104	0.0212	0.0075	0.0018	0.0013	0.0014	0.0014
680	0.1864	0.0163	0.1266	0.1429	0.0152	0.0179	0.0067	0.0016	0.0006	0.0006	0.0009
681	0.3259	0.1338	0.1377	0.2715	0.0119	0.0109	0.0053	0.0013	0.0103	0.0118	0.0029
682	0.1083	0.0326	0.0297	0.0623	0.0107	0.0219	0.0075	0.0018	0.0013	0.0014	0.0014
683	0.1027	0.0264	0.0289	0.0553	0.0123	0.0215	0.0077	0.0018	0.0013	0.0014	0.0014
684	0.0658	0.0052	0.0172	0.0224	0.009	0.0187	0.0092	0.0022	0.0014	0.0016	0.0013
685	0.2426	0.0779	0.0897	0.1676	0.0306	0.0296	0.0096	0.0023	0.001	0.0011	0.0008
686	0.0592	0.0096	0.0129	0.0225	0.0069	0.0169	0.0073	0.0017	0.0012	0.0013	0.0014
687	0.0738	0.0107	0.0181	0.0288	0.0102	0.0202	0.0085	0.002	0.0013	0.0015	0.0013
688	0.0961	0.0177	0.027	0.0447	0.0129	0.0238	0.0086	0.002	0.0013	0.0015	0.0013
689	0.0743	0.0118	0.0173	0.0291	0.0107	0.0201	0.0083	0.002	0.0013	0.0015	0.0013
690	0.1035	0.0062	0.0315	0.0377	0.0161	0.0322	0.0118	0.0028	0.001	0.0012	0.0007
691	0.0909	0.0101	0.0213	0.0314	0.0174	0.0221	0.0122	0.0029	0.0017	0.002	0.0012
692	0.1053	0.0146	0.0284	0.043	0.0189	0.0261	0.0106	0.0025	0.0014	0.0016	0.0012
693	0.1767	0.0475	0.0419	0.0894	0.0348	0.029	0.015	0.0036	0.0018	0.0021	0.001
694	0.4194	0.2261	0.1492	0.3753	0.0138	0.0111	0.0047	0.0011	0.0052	0.0058	0.0024
695	0.0866	0.0063	0.0376	0.0439	0.0097	0.0166	0.01	0.0024	0.0013	0.0015	0.0012
696	0.1047	0.023	0.031	0.054	0.0159	0.0208	0.0083	0.002	0.0012	0.0013	0.0012
697	0.104	0.0227	0.0282	0.0509	0.0173	0.0208	0.0089	0.0021	0.0013	0.0014	0.0013
698	0.0194	0.0005	0.0017	0.0022	0.0013	0.0084	0.0038	0.0009	0.0007	0.0007	0.0014
699	0.5747	0.5466	0.0028	0.5494	0.0032	0.0035	0.0017	0.0004	0.0042	0.0053	0.007
700	0.1921	0.0386	0.0958	0.1344	0.0234	0.0204	0.0079	0.0019	0.0019	0.0012	0.001
701	0.0895	0.018	0.0273	0.0453	0.012	0.0183	0.0081	0.0019	0.0012	0.0014	0.0013
702	0.0298	0.0018	0.0043	0.0061	0.0028	0.0117	0.0048	0.0012	0.0009	0.0009	0.0014
703	0.0429	0.0027	0.0062	0.0089	0.0058	0.0149	0.0076	0.0018	0.0012	0.0013	0.0014
704	0.0849	0.0449	0.0109	0.0558	0.0041	0.0079	0.0038	0.0009	0.0036	0.0042	0.0046
705	0.0632	0.0089	0.0145	0.0234	0.0088	0.0166	0.0084	0.002	0.0013	0.0014	0.0013
706	0.0741	0.0079	0.0309	0.0388	0.0062	0.017	0.0069	0.0016	0.0011	0.0012	0.0013
707	0.1206	0.0126	0.0471	0.0597	0.0185	0.0256	0.0109	0.0026	0.0011	0.0013	0.0099
708	0.1153	0.0366	0.0318	0.0684	0.0112	0.0223	0.0075	0.0018	0.0013	0.0014	0.0014
709	0.0708	0.0089	0.0138	0.0227	0.0105	0.022	0.009	0.0021	0.0015	0.0017	0.0013
710	0.073	0.0094	0.0151	0.0245	0.0119	0.0199	0.0098	0.0023	0.0015	0.0017	0.0014
711	0.1066	0.0178	0.032	0.0498	0.0159	0.0239	0.0101	0.0024	0.0015	0.0017	0.0013
712	0.1126	0.0159	0.0596	0.0755	0.0078	0.0169	0.0071	0.0017	0.0011	0.0012	0.0013
713	0.0723	0.0466	0.0017	0.0483	0.0028	0.0072	0.0035	0.0008	0.002	0.0026	0.0051
714	0.0385	0.0033	0.0057	0.009	0.0044	0.0129	0.0069	0.0016	0.0011	0.0012	0.0014
715	0.0951	0.0249	0.0255	0.0504	0.0102	0.0211	0.0075	0.0018	0.0013	0.0014	0.0014
716	0.1921	0.033	0.0749	0.1079	0.0303	0.0344	0.0139	0.0033	0.0008	0.001	0.0005
717	0.0383	0.0034	0.0078	0.0112	0.002	0.0073	0.0038	0.0009	0.0046	0.0055	0.003
718	0.1266	0.0437	0.0352	0.0789	0.011	0.0233	0.0075	0.0018	0.0013	0.0014	0.0014
719	0.103	0.0296	0.0279	0.0575	0.0103	0.0218	0.0075	0.0018	0.0013	0.0014	0.0014
720	0.0594	0.0052	0.0215	0.0267	0.0056	0.0146	0.0071	0.0017	0.0011	0.0012	0.0014
721	0.0726	0.0034	0.0329	0.0363	0.0072	0.0139	0.0092	0.0022	0.0012	0.0014	0.0012
722	0.072	0.0099	0.0173	0.0272	0.0104	0.0195	0.0086	0.002	0.0014	0.0015	0.0014
723	0.3646	0.1656	0.1291	0.2947	0.0282	0.03	0.0079	0.0019	0.0006	0.0007	0.0006
724	0.0772	0.0089	0.0161	0.025	0.0137	0.0214	0.0103	0.0024	0.0015	0.0017	0.0012
725	0.1041	0.0135	0.0278	0.0413	0.0191	0.0245	0.0117	0.0028	0.0016	0.0019	0.0012
726	0.1104	0.0339	0.0304	0.0643	0.0108	0.0219	0.0075	0.0018	0.0013	0.0014	0.0014
727	0.197	0.0323	0.1093	0.1416	0.0192	0.0218	0.0093	0.0022	0.001	0.0011	0.0008
728	0.1059	0.0241	0.0421	0.0662	0.0037	0.0075	0.0037	0.0009	0.0101	0.0093	0.0045
729	0.0441	0.0198	0.0019	0.0217	0.0036	0.0074	0.0036	0.0009	0.0008	0.0013	0.0048
730	0.082	0.0071	0.0237	0.0308	0.0132	0.0194	0.0114	0.0027	0.0015	0.0017	0.0013
731	0.4858	0.3654	0.0763	0.4417	0.0179	0.0137	0.0053	0.0013	0.002	0.0025	0.0014
732	0.0824	0.0184	0.0259	0.0443	0.0028	0.007	0.0034	0.0008	0.0095	0.0098	0.0048
733	0.1613	0.0398	0.058	0.0978	0.0222	0.0264	0.0092	0.0022	0.0012	0.0013	0.001
734	0.0583	0.0145	0.0116	0.0261	0.0027	0.0069	0.0034	0.0008	0.007	0.0066	0.0048
735	0.0849	0.0177	0.0334	0.0511	0.0026	0.007	0.0034	0.0008	0.0076	0.0074	0.005
736	0.1536	0.0286	0.0499	0.0785	0.0265	0.029	0.0126	0.003	0.0014	0.0017	0.0009
737	0.2717	0.0714	0.1103	0.1817	0.0402	0.0318	0.0127	0.003	0.0008	0.001	0.0005
738	0.1917	0.0663	0.0637	0.13	0.0177	0.0293	0.0087	0.0021	0.0013	0.0014	0.0012
739	0.0557	0.0059	0.0112	0.0171	0.0067	0.0192	0.0071	0.0017	0.0012	0.0013	0.0014
740	0.0774	0.0112	0.0171	0.0283	0.0123	0.021	0.0093	0.0022	0.0014	0.0016	0.0013
741	0.0511	0.0145	0.0063	0.0208	0.0049	0.0086	0.0046	0.0011	0.0043	0.0024	0.0044
742	0.2177	0.0682	0.0812	0.1494	0.0217	0.0321	0.0092	0.0022	0.001	0.0012	0.0009
743	0.0918	0.0086	0.0248	0.0334	0.0149	0.0261	0.0107	0.0025	0.0014	0.0017	0.0011
744	0.0769	0.0158	0.0193	0.0351	0.0092	0.0193	0.0074	0.0018	0.0013	0.0014	0.0014
745	0.1002	0.0279	0.0292	0.0571	0.006	0.0102	0.0045	0.0011	0.0083	0.0087	0.0043
746	0.1289	0.0293	0.0404	0.0697	0.0166	0.0265	0.0098	0.0023	0.0014	0.0015	0.0011
747	0.0632	0.0144	0.0148	0.0292	0.0026	0.0069	0.0033	0.0008	0.0076	0.008	0.0048
748	0.104	0.0301	0.0283	0.0584	0.0104	0.0218	0.0075	0.0018	0.0013	0.0014	0.0014
749	0.2914	0.0823	0.0923	0.1746	0.0545	0.038	0.0161	0.0038	0.0016	0.002	0.0008
750	0.1027	0.0346	0.0239	0.0585	0.0107	0.0183	0.007	0.0017	0.0025	0.0019	0.0021
751	0.1186	0.0388	0.0327	0.0715	0.0111	0.0226	0.0075	0.0018	0.0013	0.0014	0.0014
752	0.0572	0.0075	0.0142	0.0217	0.0069	0.0154	0.0075	0.0018	0.0012	0.0013	0.0014
753	0.0596	0.0054	0.0104	0.0158	0.0092	0.0188	0.0093	0.0022	0.0014	0.0016	0.0013
754	0.1212	0.0295	0.0357	0.0652	0.0161	0.025	0.0087	0.0021	0.0013	0.0015	0.0013
755	0.0509	0.0058	0.0118	0.0176	0.0059	0.0146	0.0072	0.0017	0.0012	0.0013	0.0014
756	0.11	0.0095	0.0549	0.0644	0.0108	0.0214	0.0085	0.002	0.0009	0.0011	0.0009
757	0.2599	0.2108	0.0125	0.2233	0.0118	0.0128	0.0062	0.0015	0.0013	0.0016	0.0014
758	0.0812	0.0086	0.0151	0.0237	0.0154	0.0232	0.0114	0.0027	0.0016	0.0019	0.0013
759	0.1596	0.0256	0.0766	0.1022	0.0171	0.0255	0.0096	0.0023	0.001	0.0011	0.0008
760	0.1	0.0242	0.0282	0.0524	0.013	0.0206	0.0081	0.0019	0.0013	0.0014	0.0013
761	0.1439	0.0454	0.0412	0.0866	0.0148	0.0271	0.009	0.0021	0.0014	0.0015	0.0014
762	0.5085	0.2144	0.2515	0.4659	0.0119	0.0093	0.0043	0.001	0.0067	0.007	0.0024
763	0.5526	0.1546	0.3509	0.5055	0.0211	0.0123	0.0057	0.0014	0.0028	0.0032	0.0006
764	0.0786	0.011	0.0264	0.0374	0.0094	0.0175	0.0083	0.002	0.0013	0.0014	0.0013
765	0.0828	0.0084	0.0178	0.0262	0.0136	0.0244	0.0111	0.0016	0.0017	0.0019	0.0013
766	0.079	0.0115	0.0216	0.0331	0.011	0.02	0.0087	0.0021	0.0013	0.0015	0.0013
767	0.6066	0.2756	0.2598	0.5354	0.047	0.0161	0.0057	0.0013	0.0004	0.0004	0.0003
768	0.0915	0.0141	0.0262	0.0403	0.0129	0.0218	0.0097	0.0023	0.0015	0.0017	0.0013
769	0.1372	0.0307	0.0419	0.0726	0.0211	0.0263	0.0105	0.0025	0.0014	0.0017	0.0011
770	0.0717	0.0061	0.0126	0.0187	0.0129	0.0202	0.0119	0.0028	0.0018	0.0021	0.0013
771	0.0708	0.0096	0.0147	0.0243	0.011	0.0191	0.0096	0.0023	0.0015	0.0017	0.0013
772	0.143	0.0472	0.0643	0.1115	0.0043	0.0079	0.0036	0.0009	0.0052	0.0055	0.0041
773	0.0741	0.0111	0.0185	0.0296	0.0108	0.0185	0.0088	0.0021	0.0014	0.0015	0.0014
774	0.104	0.0212	0.0309	0.0521	0.0135	0.0234	0.0087	0.0021	0.0014	0.0015	0.0013
775	0.0537	0.0037	0.0061	0.0098	0.0095	0.0164	0.0108	0.0025	0.0016	0.0018	0.0013
776	0.0734	0.0069	0.0219	0.0288	0.0103	0.0186	0.0092	0.0022	0.0014	0.0016	0.0013
777	0.08	0.0102	0.0199	0.0301	0.0121	0.0214	0.0096	0.0023	0.0015	0.0017	0.0013
778	0.1651	0.0521	0.071	0.1231	0.0089	0.0155	0.0067	0.0016	0.0036	0.0038	0.0019
779	0.0968	0.0194	0.0273	0.0467	0.0131	0.0219	0.0088	0.0021	0.0014	0.0015	0.0013
780	0.1223	0.0238	0.0392	0.063	0.0174	0.0254	0.0099	0.0023	0.0015	0.0016	0.0012
781	0.1146	0.0235	0.0506	0.0741	0.0074	0.0142	0.0066	0.0016	0.0039	0.0048	0.002
782	0.1028	0.0086	0.0332	0.0418	0.0155	0.025	0.0119	0.0031	0.0016	0.0019	0.001
783	0.1446	0.0183	0.0344	0.0527	0.0385	0.0285	0.0167	0.0039	0.0015	0.019	0.0009
784	0.1012	0.0177	0.0243	0.042	0.0176	0.0236	0.011	0.0026	0.0015	0.0017	0.0012
785	0.0605	0.0047	0.0106	0.0153	0.0109	0.018	0.0097	0.0023	0.0014	0.0016	0.0013
786	0.1128	0.0352	0.031	0.0662	0.011	0.0222	0.0075	0.0018	0.0013	0.0014	0.0014
787	0.3914	0.1274	0.1162	0.2436	0.0806	0.042	0.0172	0.0041	0.0015	0.0018	0.0006
788	0.1108	0.0339	0.0303	0.0642	0.0107	0.0225	0.0075	0.0018	0.0013	0.0014	0.0014
789	0.0626	0.0053	0.0115	0.0168	0.0098	0.0205	0.0089	0.0021	0.0015	0.0017	0.0013
790	0.1554	0.0179	0.0454	0.0633	0.0368	0.0333	0.0157	0.0037	0.0009	0.0012	0.0005
791	0.032	0.0017	0.0033	0.005	0.0037	0.0119	0.0066	0.0016	0.0009	0.001	0.0013
792	0.2113	0.0303	0.0611	0.0914	0.0599	0.0319	0.0195	0.0046	0.0014	0.0019	0.0007
793	0.0889	0.0212	0.0239	0.0451	0.01	0.0204	0.0075	0.0018	0.0013	0.0014	0.0014
794	0.0802	0.0547	0.0018	0.0565	0.0035	0.0073	0.0036	0.0008	0.0015	0.0021	0.0049
795	0.0698	0.0066	0.0173	0.0239	0.009	0.0212	0.0092	0,,22%	0.0014	0.0016	0.0013
796	0.0321	0.0024	0.0052	0.0076	0.0031	0.0119	0.005	0.0012	0.0009	0.001	0.0014
797	0.0476	0.0111	0.0109	0.022	0.0029	0.0071	0.0034	0.0008	0.0043	0.0019	0.0052
798	0.1165	0.0694	0.0107	0.0801	0.003	0.0062	0.003	0.0007	0.0099	0.0065	0.0071
799	0.0474	0.0151	0.0098	0.0249	0.0022	0.0073	0.0035	0.0008	0.0027	0.0029	0.0031
800	0.0775	0.008	0.0133	0.0213	0.0171	0.0198	0.0117	0.0028	0.0016	0.0019	0.0013
801	0.1167	0.0633	0.0188	0.0821	0.0076	0.0105	0.0045	0.0011	0.0033	0.004	0.0036
802	0.1216	0.0121	0.065	0.0771	0.0129	0.0143	0.009	0.0021	0.0023	0.0026	0.0013
803	0.0936	0.0111	0.024	0.0351	0.0162	0.0233	0.0115	0.0027	0.0016	0.0019	0.0013
804	0.0625	0.0105	0.0139	0.0244	0.0079	0.0172	0.0073	0.0017	0.0012	0.0013	0.0014
805	0.065	0.0047	0.0139	0.0186	0.0082	0.0219	0.0096	0.0023	0.0015	0.0017	0.0012
806	0.0836	0.0186	0.0195	0.0381	0.0128	0.019	0.0074	0.0018	0.0017	0.0014	0.0014
807	0.1094	0.0197	0.0346	0.0543	0.0152	0.0231	0.01	0.0024	0.0015	0.0017	0.0012
808	0.0361	0.0012	0.0028	0.004	0.005	0.0125	0.0086	0.0021	0.0012	0.0014	0.0013
809	0.1392	0.0256	0.0378	0.0634	0.0246	0.0293	0.0137	0.0032	0.0017	0.0021	0.0012
810	0.0718	0.01	0.0137	0.0237	0.0112	0.0201	0.0099	0.0023	0.0015	0.0017	0.0014
811	0.061	0.0074	0.0125	0.0199	0.0088	0.0174	0.0086	0.002	0.0014	0.0015	0.0014
812	0.2119	0.1431	0.0174	0.1605	0.0033	0.0053	0.0026	0.0006	0.0204	0.0068	0.0124
813	0.2119	0.0218	0.1403	0.1621	0.0141	0.0215	0.0091	0.0022	0.001	0.0011	0.0008
814	0.5443	0.4712	0.0239	0.4951	0.0249	0.014	0.0048	0.0011	0.0009	0.0015	0.002
815	0.0584	0.0135	0.0125	0.026	0.0025	0.0068	0.0033	0.0008	0.0071	0.0071	0.0048

## Sheet: PRS data and inclusion criteria
No	ancestry	PRS_Score_BRIDGES	z_score_BRIDGES	Crit.1 (3f BC)	Crit.2 (2f BC with 1f <51 years)	Crit.3 (2f OC)	Crit.4 (1f OC & 1f BC or 1f BC&OC)	Crit.5 (1f <36y BC)	Crit.6 (1f <51y biBC)	Crit. 7 (1m BC)	Crit. 8 (1f tnBC)	Crit. 9 (OC index)
1	EUR	-0.0365	0.407765	y	y	n	n	n	n	n	n	n
2	EUR	-0.5555	-0.395472	y	n	n	n	n	n	n	n	n
3	EUR	-0.2796	0.0315282	y	y	y	y	n	n	n	n	y
4	EUR	-0.2549	0.0697554	n	n	n	n	n	y	n	n	n
5	EUR	-1.2084	-1.40594	n	n	n	n	y	n	n	n	n
6	EUR	-0.8322	-0.82371	n	n	n	n	n	n	n	n	n
7	EUR	-0.5258	-0.349506	n	y	n	n	n	n	n	n	n
8	EUR	-0.6427	-0.530428	y	y	n	n	n	n	n	n	n
9	EUR	1.2091	2.33553	n	y	n	n	n	n	n	n	n
10	EUR	0.8248	1.74077	y	y	n	n	n	n	n	n	n
11	EUR	-1.2337	-1.4451	n	n	n	y	n	n	n	n	y
12	EUR	-0.7219	-0.653003	n	n	n	n	n	n	n	n	y
13	EUR	-0.2568	0.0668149	y	y	n	n	n	y	n	n	n
14	EUR	-0.3118	-0.0183066	y	n	n	n	n	n	n	n	n
15	EUR	0.523	1.27368	n	n	n	n	n	n	n	n	y
16	EUR	0.4001	1.08347	y	n	n	n	n	n	n	n	n
17	EUR	-0.7276	-0.661825	y	n	n	n	n	n	n	y	n
18	EUR	-0.0305	0.417051	n	y	n	n	n	n	n	n	n
19	EUR	0.8982	1.85437	n	y	n	n	y	y	n	n	n
20	EUR	-0.0664	0.36149	n	n	n	y	n	n	n	n	y
21	EUR	0.2053	0.78199	n	n	n	y	n	n	n	n	y
22	EUR	0.3244	0.966316	y	n	n	n	n	n	n	n	n
23	EUR	-1.2265	-1.43395	n	n	y	n	n	n	n	n	y
24	EUR	0.2336	0.825789	y	n	n	n	n	n	n	n	n
25	EUR	-0.9603	-1.02197	n	y	n	n	y	n	n	n	n
26	EUR	0.6211	1.42551	y	y	n	n	n	n	n	n	n
27	EUR	-0.5942	-0.455366	y	n	n	n	n	n	n	n	n
28	EUR	0.2332	0.825169	y	y	n	n	n	n	n	n	n
29	EUR	-0.0457	0.393526	y	y	n	n	y	n	n	n	n
30	EUR	-0.013	0.444135	n	n	n	n	n	n	y	n	n
31	EUR	0.6934	1.5374	n	n	n	n	n	n	n	n	y
32	EUR	-0.9585	-1.01918	n	y	n	y	y	n	n	n	y
33	EUR	0.8345	1.75578	y	n	n	n	n	n	n	n	n
34	EUR	0.0306	0.511613	n	n	n	y	n	n	n	n	n
35	EUR	-0.3194	-0.0300688	y	y	n	n	n	n	n	n	n
36	EUR	-0.6082	-0.477034	n	y	n	n	n	n	n	n	n
37	EUR	0.3542	1.01244	n	y	n	n	n	n	n	n	n
38	EUR	-0.0575	0.375264	y	n	n	n	n	n	n	n	n
39	ADMIXED/UNKNOWN	-0.7753	-0.735648	n	y	n	n	y	n	n	n	n
40	EUR	-0.6124	-0.483534	n	n	n	y	y	n	n	n	n
41	EUR	0.8775	1.82233	n	y	n	n	n	n	n	n	n
42	EUR	0.172	0.730453	n	y	n	y	n	n	y	y	y
43	EUR	-0.3218	-0.0337832	n	n	y	n	n	n	n	n	y
44	EUR	-0.4569	-0.242872	y	n	n	n	n	n	n	n	n
45	EUR	0.408	1.0957	n	n	n	n	n	n	n	y	n
46	EUR	0.6245	1.43077	n	y	n	n	y	n	n	y	n
47	EUR	-0.8043	-0.78053	y	y	n	y	n	n	n	n	n
48	EUR	-0.7289	-0.663837	n	y	n	n	n	n	n	n	n
49	EUR	-0.3167	-0.0258901	n	y	n	n	n	n	n	n	n
50	EUR	-0.3467	-0.07232	n	y	n	n	n	n	n	n	n
51	EUR	0.1818	0.74562	n	n	n	n	n	n	n	n	y
52	EUR	0.195	0.766049	n	y	n	n	n	n	n	n	n
53	EUR	-1.2166	-1.41863	y	n	n	n	n	n	n	y	n
54	EUR	1.0669	2.11546	n	n	n	n	n	n	n	y	n
55	EUR	-0.173	0.196509	n	n	n	n	y	n	n	n	n
56	ADMIXED/UNKNOWN	0.5014	1.24025	n	y	n	n	y	n	n	n	n
57	EUR	-0.1108	0.292774	n	y	n	n	n	n	n	n	n
58	EUR	-0.716	-0.643872	y	n	n	n	n	n	n	n	n
59	EUR	0.2066	0.784002	y	y	n	n	n	n	y	y	n
60	EUR	-0.4686	-0.26098	y	y	n	n	n	n	n	n	n
61	EUR	0.2104	0.789883	y	y	n	n	n	n	n	y	n
62	EUR	-0.21	0.139245	y	y	n	n	y	n	n	n	n
63	EUR	0.3457	0.999282	n	n	n	n	n	n	n	y	n
64	EUR	0.3886	1.06568	n	n	n	y	n	n	n	n	n
65	EUR	0.2195	0.803967	y	y	n	n	n	n	n	n	n
66	EUR	-1.3774	-1.6675	n	y	n	n	n	n	n	y	n
67	EUR	0.0041	0.4706	y	y	n	n	y	n	n	n	n
68	EUR	-1.0278	-1.12643	y	n	n	n	n	n	n	n	n
69	EUR	-0.8411	-0.837484	n	n	n	n	n	n	y	n	n
70	EUR	-1.2195	-1.42312	n	y	n	n	n	n	n	n	n
71	EUR	-0.5012	-0.311434	n	n	n	n	n	n	n	n	y
72	EUR	-0.1277	0.266618	y	y	n	n	n	n	n	n	n
73	SAS	-0.6212	-0.497153	n	y	n	n	n	n	n	n	n
74	EUR	0.06	0.557114	n	n	n	y	n	n	n	n	n
75	EUR	0.8674	1.8067	n	n	n	n	y	n	n	n	n
76	EUR	0.8029	1.70687	n	y	n	n	n	n	n	n	n
77	EUR	-0.2827	0.0267304	y	n	n	n	n	n	n	n	n
78	EUR	1.2974	2.47219	y	y	n	n	y	n	n	n	n
79	EUR	0.5267	1.27941	n	y	n	n	n	n	n	n	n
80	EUR	-0.3282	-0.0436882	n	y	n	n	n	n	n	n	n
81	EUR	-0.3838	-0.129738	n	n	n	n	n	n	n	n	y
82	ADMIXED/UNKNOWN	0.1104	0.635117	n	y	n	n	n	n	n	n	n
83	EUR	1.2298	2.36757	y	n	n	n	n	n	n	n	n
84	EUR	1.1302	2.21342	n	y	n	n	n	n	n	n	n
85	EUR	-0.8118	-0.792138	n	y	n	n	n	n	n	n	n
86	EUR	0.8779	1.82295	n	n	n	y	n	n	n	n	y
87	ADMIXED/UNKNOWN	0.4721	1.19491	y	y	n	n	n	n	n	n	n
88	EUR	-0.0194	0.43423	n	y	n	n	n	n	n	n	n
89	EUR	0.5252	1.27709	n	y	n	n	y	n	n	n	n
90	EUR	0.927	1.89894	y	n	n	n	n	n	n	n	n
91	EUR	-0.1164	0.284107	n	y	n	n	n	n	n	n	n
92	EUR	0.2802	0.89791	n	y	n	n	n	n	n	n	n
93	EUR	0.4362	1.13934	n	n	n	y	n	n	n	n	n
94	EUR	0.1186	0.647807	y	n	n	n	n	n	n	n	n
95	EUR	-0.8383	-0.833151	n	n	y	y	n	n	n	n	n
96	EUR	0.2093	0.78818	y	y	n	n	y	n	n	n	n
97	EUR	0.0896	0.602925	y	y	n	n	n	n	n	n	n
98	EUR	0.4616	1.17866	y	y	n	n	n	n	n	n	n
99	EUR	0.2347	0.827491	y	y	y	y	n	n	n	n	n
100	EUR	0.9816	1.98344	n	y	n	y	n	n	n	n	n
101	EUR	-0.0421	0.399098	n	y	n	n	n	n	n	n	n
102	EUR	-0.2657	0.0530407	n	y	n	n	n	n	n	n	n
103	EUR	0.3738	1.04277	n	y	n	n	n	n	n	n	n
104	EUR	0.0363	0.520435	n	y	n	n	n	n	n	n	n
105	EUR	0.2568	0.861694	y	y	n	n	n	n	n	n	n
106	EUR	-0.479	-0.277076	n	n	n	n	n	n	n	n	y
107	EUR	-0.7602	-0.712278	n	y	n	n	y	n	n	y	n
108	EUR	-0.6306	-0.511701	n	n	n	y	n	n	n	n	n
109	EUR	0.2589	0.864944	n	n	n	y	n	n	n	n	n
110	EUR	-0.181	0.184128	y	y	n	n	n	n	y	n	n
111	EUR	-0.1811	0.183973	n	n	n	y	n	n	n	n	y
112	EUR	-1.258	-1.4827	n	y	n	n	n	n	n	n	n
113	EUR	0.4935	1.22803	n	n	n	y	n	n	n	n	n
114	EUR	0.1792	0.741596	y	y	n	n	y	n	n	y	n
115	EUR	0.325	0.967245	n	n	n	n	n	n	n	y	n
116	EUR	-0.8751	-0.890105	n	n	n	n	n	n	y	n	n
117	EUR	-0.5141	-0.331399	n	y	n	n	n	n	n	n	n
118	EUR	-0.4244	-0.192573	n	n	n	n	n	n	n	n	y
119	EUR	0.1087	0.632486	n	y	n	n	n	n	n	n	n
120	EUR	-0.2804	0.03029	n	y	n	n	n	n	n	n	n
121	EUR	-1.5625	-1.95397	y	y	n	n	n	n	n	n	n
122	EUR	-0.7987	-0.771863	n	n	n	n	y	n	n	n	n
123	EUR	0.981	1.98251	y	y	n	n	n	n	n	n	n
124	EUR	0.499	1.23654	y	y	n	n	y	n	n	n	n
125	EUR	-0.1169	0.283333	y	n	n	n	n	n	n	n	n
126	EUR	-0.7886	-0.756232	n	n	n	y	n	n	n	n	n
127	EUR	0.2464	0.845599	n	n	n	y	n	n	n	y	n
128	EUR	-0.1422	0.244177	n	n	n	y	n	n	n	n	n
129	EUR	0.2225	0.808609	n	y	n	y	n	n	n	n	y
130	EUR	-0.2021	0.151472	n	y	n	n	n	n	n	n	n
131	EUR	1.1153	2.19036	y	y	n	n	n	n	n	n	n
132	EUR	-0.1237	0.272809	y	y	n	n	n	n	n	n	n
133	EUR	-0.5462	-0.381079	n	y	n	n	n	n	n	n	n
134	EUR	-0.1845	0.178711	n	y	n	n	n	n	n	y	n
135	EUR	-0.7946	-0.765518	n	y	n	n	n	n	n	n	n
136	EUR	-0.1943	0.163544	n	y	n	n	y	n	n	n	n
137	EUR	0.3749	1.04447	y	y	n	n	n	n	n	n	n
138	EUR	0.0896	0.602925	n	n	n	n	n	n	n	y	n
139	EUR	0.3633	1.02652	n	y	n	n	n	n	n	n	n
140	EUR	-0.7427	-0.685194	n	y	n	n	y	n	n	n	n
141	EUR	-0.541	-0.373031	n	y	n	n	n	n	n	n	n
142	EUR	0.156	0.70569	n	n	n	n	n	y	n	n	n
143	EUR	0.211	0.790811	y	n	n	n	n	n	n	n	n
144	EUR	-0.5976	-0.460629	y	y	n	n	n	n	n	n	n
145	EUR	0.1133	0.639605	y	n	n	n	n	n	n	n	n
146	EUR	-0.148	0.235201	n	y	n	n	n	n	n	n	n
147	EUR	-0.0971	0.313977	y	y	n	n	y	n	n	n	n
148	EUR	-0.6252	-0.503344	n	n	n	n	n	n	y	n	n
149	EUR	0.2941	0.919422	n	n	n	n	n	n	y	n	n
150	EUR	-1.0133	-1.10399	y	n	n	n	n	n	n	n	n
151	EUR	-1.1338	-1.29049	n	n	n	n	n	n	n	n	y
152	EUR	-0.2772	0.0352426	n	y	n	n	n	n	n	n	n
153	EUR	-0.4541	-0.238539	n	n	n	n	n	n	n	n	y
154	EUR	0.2435	0.84111	y	y	n	n	n	n	n	n	n
155	EUR	0.0133	0.484839	n	y	n	n	n	n	n	n	n
156	EUR	0.2603	0.867111	n	y	n	n	n	n	n	n	n
157	SAS	-0.6311	-0.512475	n	n	n	n	n	n	n	y	n
158	EUR	0.1795	0.74206	n	y	n	n	n	n	n	n	n
159	EUR	-1.5785	-1.97873	y	y	n	n	n	n	n	n	n
160	EUR	-0.8395	-0.835008	y	y	n	n	n	n	n	n	n
161	ADMIXED/UNKNOWN	0.985	1.9887	n	y	n	n	y	n	y	n	n
162	EUR	1.1953	2.31418	y	y	n	n	n	n	n	n	n
163	EUR	-0.7465	-0.691075	y	y	n	y	n	n	n	n	y
164	EUR	0.6722	1.50459	n	y	n	n	n	n	n	n	n
165	EUR	-1.088	-1.2196	y	n	n	n	n	n	n	y	n
166	EUR	-0.2568	0.0668149	y	y	n	n	y	n	n	n	n
167	EUR	0.2475	0.847301	y	y	n	n	y	n	n	n	n
168	EUR	0.4039	1.08936	n	y	n	n	n	n	n	n	n
169	EUR	0.303	0.933196	n	n	n	n	n	n	n	n	y
170	EUR	1.0434	2.07909	y	y	n	n	n	n	n	n	n
171	EUR	-0.2174	0.127793	y	n	n	n	n	n	n	n	n
172	EUR	-0.1486	0.234272	y	n	n	n	n	n	n	n	n
173	EUR	0.4264	1.12418	y	n	n	n	n	n	n	n	n
174	EUR	-0.4329	-0.205728	y	n	n	n	n	n	n	n	n
175	EUR	-1.2385	-1.45253	n	y	n	n	n	n	n	n	n
176	EUR	0.1081	0.631557	n	n	n	n	n	n	n	n	y
177	EUR	0.8478	1.77636	n	y	n	n	y	n	n	y	n
178	EAS	0.0927	0.607723	n	n	n	n	n	n	n	n	y
179	EUR	-1.3701	-1.6562	n	n	n	n	n	n	y	n	n
180	EUR	0.226	0.814026	n	n	n	y	n	n	n	y	y
181	EUR	-0.3199	-0.0308426	n	y	n	n	n	n	n	n	n
182	EUR	-0.4642	-0.25417	n	y	n	n	n	n	n	n	n
183	EUR	-0.1007	0.308405	y	y	n	n	n	n	n	n	n
184	EUR	0.4457	1.15405	n	y	n	n	n	n	n	y	n
185	EUR	-0.385	-0.131595	y	n	n	n	n	n	n	n	n
186	EUR	0.4465	1.15529	n	n	n	n	n	y	n	n	n
187	EUR	0.6161	1.41777	y	n	n	n	n	n	n	n	n
188	EUR	-0.3724	-0.112095	y	n	n	n	n	n	n	n	n
189	ADMIXED/UNKNOWN	-0.1996	0.155341	y	y	n	n	n	n	n	n	n
190	EUR	0.0664	0.567019	n	n	n	n	y	n	n	n	n
191	EUR	-0.357	-0.0882609	n	y	n	n	y	n	n	n	n
192	EUR	-0.4437	-0.222443	n	n	n	n	n	n	n	y	n
193	EUR	-0.9283	-0.97244	y	y	n	n	n	n	n	n	n
194	EUR	0.4183	1.11164	n	n	n	n	n	n	n	y	n
195	EUR	-0.092	0.32187	n	n	n	y	n	n	n	n	n
196	EUR	-0.1697	0.201616	y	y	n	n	n	n	n	n	n
197	EUR	-0.1318	0.260273	y	y	n	n	n	n	n	n	n
198	EUR	-1.0826	-1.21124	n	n	n	n	n	n	n	y	n
199	EUR	-0.6947	-0.610907	n	y	n	n	n	n	n	n	n
200	EUR	0.5314	1.28668	n	n	n	n	n	n	n	y	n
201	EUR	-0.2848	0.0234803	n	n	n	n	n	n	n	y	n
202	EUR	-0.2053	0.146519	n	y	n	n	n	n	n	n	n
203	EUR	0.8508	1.78101	n	n	n	y	n	n	n	n	n
204	EUR	0.5866	1.37211	n	y	n	n	n	n	n	n	n
205	EUR	-0.9111	-0.945821	n	n	n	n	n	n	n	n	y
206	EUR	-0.0041	0.457909	n	y	n	n	n	n	n	n	n
207	EUR	-0.1811	0.183973	n	n	n	n	n	n	n	y	n
208	EUR	-0.1901	0.170044	n	y	n	n	n	n	n	n	n
209	EUR	-0.6525	-0.545595	n	y	n	n	n	n	n	n	n
210	EUR	-0.126	0.269249	n	n	n	n	n	n	n	y	n
211	EUR	1.5606	2.87954	n	y	n	n	n	n	n	n	n
212	EUR	0.147	0.691761	y	y	n	n	n	n	n	n	n
213	EUR	0.0605	0.557888	n	n	y	y	n	n	n	n	y
214	EUR	-0.0869	0.329763	y	y	n	y	n	n	n	n	y
215	EUR	-0.7031	-0.623907	n	y	n	n	n	n	n	n	n
216	EUR	0.4244	1.12108	n	y	n	n	n	n	n	n	n
217	EUR	0.2481	0.84823	n	n	n	y	n	n	n	n	y
218	EUR	-0.4262	-0.195359	n	y	n	y	n	n	n	y	n
219	EUR	-1.1792	-1.36075	y	y	n	n	n	n	n	n	n
220	EUR	-0.0583	0.374026	n	y	n	y	n	n	n	y	n
221	EUR	-0.5655	-0.410949	y	y	n	n	n	n	n	y	n
222	EUR	1.6459	3.01155	y	y	n	n	y	n	n	n	n
223	EUR	0.2993	0.92747	n	n	n	n	y	n	n	n	n
224	EUR	-0.1271	0.267547	n	y	n	n	n	n	n	n	n
225	EUR	0.6059	1.40198	y	y	n	n	y	n	n	n	n
226	ADMIXED/UNKNOWN	-0.9234	-0.964857	n	n	n	y	n	n	n	n	y
227	EUR	0.1197	0.64951	y	n	n	n	n	n	n	n	n
228	EUR	0.3439	0.996496	y	y	n	n	n	n	n	n	n
229	ADMIXED/UNKNOWN	0.1607	0.712964	n	y	n	n	n	n	n	n	n
230	EUR	1.1784	2.28802	y	y	n	n	n	n	n	n	n
231	EUR	0.6459	1.46389	y	y	n	n	n	n	n	n	n
232	EUR	-0.1002	0.309179	n	y	n	n	n	n	n	n	n
233	EUR	0.7969	1.69759	n	n	n	n	n	n	n	y	n
234	EUR	-0.2805	0.0301353	n	y	n	n	n	n	n	n	n
235	EUR	0.6526	1.47426	y	y	n	n	n	n	n	n	n
236	EUR	-1.1266	-1.27934	y	y	n	n	y	n	n	n	n
237	ADMIXED/UNKNOWN	0.2287	0.818205	n	y	n	n	n	n	n	y	n
238	EUR	0.0376	0.522447	n	y	n	n	y	n	n	n	n
239	EUR	1.6422	3.00583	n	y	n	n	y	n	n	n	n
240	EUR	-0.2594	0.0627909	y	n	n	n	n	n	n	n	n
241	EAS	1.184	2.29669	n	y	n	n	n	n	n	n	n
242	EUR	0.5311	1.28622	n	n	n	n	y	n	n	n	n
243	EUR	-0.3276	-0.0427596	n	n	n	n	n	n	n	y	n
244	EUR	-0.7223	-0.653622	n	n	n	n	n	y	n	n	n
245	EUR	-0.6236	-0.500868	y	y	n	y	n	n	n	n	n
246	EUR	-0.0131	0.44398	y	n	n	n	n	n	n	n	n
247	EUR	1.4303	2.67788	y	y	n	n	y	n	n	n	n
248	EUR	1.2831	2.45006	y	y	n	n	n	n	n	n	n
249	EUR	1.4356	2.68608	y	y	n	n	n	n	n	n	n
250	EUR	-0.2213	0.121757	y	n	n	n	n	n	n	n	n
251	EUR	-0.1383	0.250213	n	y	n	n	n	n	n	n	n
252	EUR	-0.1739	0.195116	n	y	n	n	n	n	n	n	n
253	EUR	0.8736	1.81629	n	y	n	n	n	n	n	n	n
254	EUR	0.5922	1.38078	y	y	n	n	n	y	n	n	n
255	EUR	0.016	0.489017	y	y	n	n	y	n	n	n	n
256	EUR	0.9026	1.86117	n	y	n	n	n	n	n	n	n
257	EUR	-0.2811	0.0292067	n	y	n	n	n	n	n	n	n
258	EUR	-0.1518	0.229319	n	y	n	y	n	n	n	n	n
259	EUR	-0.7527	-0.700671	n	n	n	n	n	n	n	n	y
260	EUR	-0.3976	-0.151096	n	n	n	y	n	n	n	n	y
261	EUR	0.1852	0.750882	y	y	n	n	n	n	n	n	n
262	EUR	-0.2095	0.140019	y	y	n	n	y	y	n	n	n
263	EUR	0.055	0.549376	n	y	n	n	n	n	n	n	n
264	EUR	0.0268	0.505732	n	y	n	n	n	n	n	n	n
265	EUR	0.4565	1.17076	y	y	n	n	n	n	n	n	n
266	EUR	0.1723	0.730917	n	n	n	n	n	n	n	y	n
267	EUR	-0.3676	-0.104666	n	n	n	n	n	n	y	n	n
268	EUR	-0.1469	0.236903	y	n	n	n	n	n	n	n	n
269	EUR	0.2856	0.906267	n	y	n	n	n	n	n	n	n
270	EUR	0.1242	0.656474	y	y	n	n	n	n	n	n	n
271	SAS	-0.0672	0.360252	n	y	n	n	n	n	n	n	n
272	EUR	-0.4431	-0.221515	y	y	n	n	n	n	n	n	n
273	EUR	0.493	1.22725	n	n	n	y	n	n	n	n	n
274	EUR	-0.207	0.143888	n	y	n	n	y	n	n	n	n
275	EUR	0.6887	1.53013	n	n	n	n	n	n	n	y	n
276	EUR	-0.0858	0.331465	y	y	n	n	n	n	n	n	n
277	EUR	-0.3118	-0.0183066	n	y	n	n	n	n	n	n	n
278	EUR	0.8429	1.76878	n	y	n	n	n	n	n	n	n
279	EUR	0.7381	1.60658	n	y	n	n	n	n	n	n	n
280	EUR	0.5996	1.39223	y	y	n	n	n	n	n	n	n
281	EUR	-0.1071	0.2985	y	y	y	y	n	n	n	n	n
282	EUR	-0.5441	-0.377829	y	y	n	n	n	n	n	n	n
283	EUR	-1.1192	-1.26789	n	n	n	n	y	n	n	n	n
284	EUR	-0.6753	-0.580882	n	n	n	n	n	n	n	n	y
285	EUR	-0.9544	-1.01283	n	n	n	n	y	n	n	n	n
286	EUR	-0.7392	-0.679778	n	n	n	n	n	n	n	n	y
287	EUR	0.6298	1.43897	n	y	n	n	n	n	n	n	n
288	EUR	0.7801	1.67159	n	n	n	y	n	n	n	n	n
289	EUR	-1.0425	-1.14918	y	y	n	n	y	y	n	n	n
290	EUR	-0.7986	-0.771709	n	n	n	y	n	n	n	n	n
291	EUR	0.7008	1.54886	n	y	n	n	n	n	n	n	n
292	EUR	0.5881	1.37443	n	y	n	n	y	n	n	n	n
293	EUR	0.3843	1.05902	n	n	n	n	n	n	n	n	y
294	EUR	-0.5632	-0.407389	y	y	n	y	n	y	n	y	n
295	EUR	1.3772	2.5957	y	y	n	n	n	n	n	n	n
296	EUR	-0.8966	-0.92338	y	n	n	n	n	n	n	n	n
297	EUR	-1.2556	-1.47899	n	y	n	n	n	n	n	n	n
298	EUR	-0.3667	-0.103273	n	y	n	n	n	n	n	n	n
299	EUR	-0.1095	0.294786	n	n	n	y	n	n	n	n	n
300	EUR	-0.464	-0.253861	n	n	y	y	n	n	n	n	n
301	EUR	-0.6692	-0.571441	n	n	n	n	n	n	n	y	n
302	EUR	-0.0076	0.452492	n	n	n	y	n	n	n	n	n
303	EUR	-1.1496	-1.31494	n	y	n	n	n	n	n	y	n
304	EUR	-0.6086	-0.477653	n	n	n	n	y	n	n	n	n
305	EUR	0.057	0.552471	n	y	n	n	n	n	n	n	n
306	EUR	-0.958	-1.01841	n	y	n	n	n	y	n	n	n
307	EUR	-0.1013	0.307476	n	n	n	y	n	n	n	n	y
308	EUR	0.002	0.46735	n	n	n	n	n	n	n	n	y
309	EUR	-0.2658	0.0528859	n	y	n	n	n	y	n	n	n
310	EUR	0.301	0.930101	n	y	n	n	n	n	n	n	n
311	EUR	0.7103	1.56356	n	y	n	n	n	n	n	n	n
312	EUR	0.3693	1.03581	y	y	n	n	n	n	n	n	n
313	EUR	-0.4008	-0.156049	n	n	n	n	n	n	n	n	y
314	EUR	0.1299	0.665296	y	n	n	n	n	n	n	n	n
315	EUR	-0.2666	0.0516478	n	y	n	n	n	n	n	n	n
316	EUR	-0.1311	0.261356	y	y	n	n	n	n	n	n	n
317	EUR	0.2281	0.817276	n	n	n	n	y	y	n	n	n
318	EUR	-0.4059	-0.163942	y	n	n	n	n	n	n	n	n
319	EUR	0.4975	1.23422	n	y	n	n	n	n	n	n	n
320	EUR	0.4459	1.15436	y	y	n	n	n	n	n	n	n
321	EUR	-1.0519	-1.16373	y	y	n	n	n	n	n	n	n
322	EUR	-1.0733	-1.19685	y	y	n	n	n	n	n	n	n
323	EUR	-0.3197	-0.0305331	n	n	n	n	y	y	n	n	n
324	EUR	0.3649	1.029	y	y	n	n	n	n	n	n	n
325	SAS	-0.831	-0.821853	n	n	n	n	n	n	n	n	y
326	EUR	-0.4485	-0.229872	n	y	n	n	n	n	n	n	n
327	EUR	0.0264	0.505113	n	n	y	n	n	n	n	n	y
328	EUR	-0.397	-0.150167	n	y	n	n	n	n	n	n	n
329	EUR	0.1898	0.758001	n	y	n	n	n	n	n	n	n
330	EUR	-0.7767	-0.737815	n	y	n	n	n	n	n	n	n
331	EUR	0.491	1.22416	y	y	n	n	n	n	n	n	n
332	EUR	-0.532	-0.359102	n	y	n	y	n	n	n	n	n
333	EUR	-0.369	-0.106833	n	n	n	n	n	n	n	n	y
334	EUR	0.317	0.954864	y	y	n	n	n	n	n	n	n
335	EUR	-0.8197	-0.804364	n	y	n	n	n	n	n	n	n
336	EUR	-0.0002	0.463945	y	y	n	n	y	n	n	n	n
337	EUR	0.8207	1.73442	y	y	n	n	n	n	n	n	n
338	EUR	0.0324	0.514399	n	n	n	n	n	n	n	n	y
339	ADMIXED/UNKNOWN	-0.8794	-0.89676	n	n	n	n	n	n	n	y	n
340	EUR	-1.4607	-1.79642	n	n	n	y	n	n	n	n	y
341	EUR	-0.0345	0.41086	n	n	n	y	n	n	n	n	y
342	EUR	1.3578	2.56567	y	n	n	n	n	n	n	n	n
343	EUR	-0.0012	0.462397	n	n	n	n	y	n	n	n	y
344	EUR	0.2024	0.777501	n	n	n	n	y	n	n	y	n
345	EUR	-0.2028	0.150389	n	y	n	n	n	n	n	n	n
346	SAS	0.2075	0.785395	y	n	n	n	n	n	n	n	n
347	EUR	-0.4975	-0.305707	n	n	y	n	n	n	n	n	y
348	EUR	-0.7287	-0.663527	n	n	n	y	y	n	n	y	n
349	EUR	0.7186	1.5764	n	n	n	n	n	n	n	n	y
350	ADMIXED/UNKNOWN	0.0112	0.481588	n	n	n	n	y	n	n	y	n
351	EUR	-0.5553	-0.395162	n	n	n	n	n	n	n	y	n
352	EUR	0.9956	2.00511	n	n	n	y	n	n	n	n	y
353	EUR	0.0214	0.497375	n	y	n	n	n	n	n	n	n
354	EUR	0.6604	1.48633	n	y	n	n	n	n	n	n	n
355	EUR	-1.5437	-1.92487	n	n	n	y	n	n	n	n	n
356	EUR	0.6156	1.417	n	n	n	n	n	n	n	y	n
357	EUR	-0.4641	-0.254016	n	n	n	y	n	n	n	n	y
358	EUR	-0.4597	-0.247206	n	n	n	n	n	n	n	y	n
359	EUR	-1.1001	-1.23833	y	y	n	n	y	n	n	n	n
360	EUR	-0.2558	0.0683625	n	y	n	n	n	n	n	n	n
361	EUR	-0.112	0.290916	n	n	n	n	n	n	n	n	y
362	EUR	-0.3824	-0.127572	n	n	n	n	n	n	n	y	n
363	EUR	0.0054	0.472612	n	y	n	n	n	n	n	n	n
364	EUR	0.0736	0.578163	n	n	n	n	n	n	n	n	y
365	EUR	-0.0107	0.447695	n	y	n	n	y	n	n	n	n
366	EUR	-0.4135	-0.175704	y	y	n	y	y	n	n	n	n
367	EUR	-0.1931	0.165401	n	n	n	n	n	n	n	n	y
368	EUR	0.8948	1.8491	n	y	n	n	n	n	n	n	n
369	EUR	-0.6684	-0.570203	n	y	n	n	n	n	n	n	n
370	EUR	-0.4961	-0.303541	y	y	n	n	n	n	n	n	n
371	EUR	-0.1061	0.300048	n	n	n	n	y	n	n	n	n
372	EUR	-0.2307	0.107209	n	n	n	n	n	n	n	y	n
373	EUR	0.5031	1.24288	y	n	n	n	n	n	n	n	n
374	EUR	-0.3658	-0.10188	y	y	n	n	n	n	n	n	n
375	EUR	0.7053	1.55582	n	n	n	y	n	n	n	n	y
376	EUR	-0.5883	-0.446235	n	y	n	n	n	n	n	y	n
377	EUR	0.5006	1.23901	y	y	n	n	n	n	n	n	n
378	EUR	-0.9129	-0.948606	y	y	n	n	y	n	n	n	n
379	EUR	0.3314	0.97715	n	y	n	n	n	n	n	n	n
380	ADMIXED/UNKNOWN	-0.2828	0.0265756	n	y	n	n	n	n	n	n	n
381	EUR	-1.1066	-1.24839	n	y	n	n	n	n	n	n	n
382	EUR	0.8569	1.79045	y	y	n	n	y	n	n	n	n
383	EUR	-1.1213	-1.27114	n	y	n	n	n	n	n	y	n
384	EUR	0.6903	1.53261	n	n	n	y	n	n	n	y	n
385	EUR	0.2763	0.891874	y	n	n	y	n	n	n	n	y
386	EUR	0.1684	0.724881	y	n	n	y	n	n	n	n	n
387	EUR	-0.6804	-0.588775	n	y	n	n	n	n	n	n	n
388	EUR	-0.5528	-0.391293	n	y	n	n	n	n	n	n	n
389	EUR	-1.2225	-1.42776	n	n	n	y	n	n	n	n	n
390	EUR	0.1412	0.682785	n	n	y	n	n	n	n	n	y
391	EUR	-0.7725	-0.731315	y	y	n	n	n	n	n	n	n
392	EUR	0.4296	1.12913	n	y	n	n	n	n	n	n	n
393	EUR	-0.4417	-0.219348	n	y	n	n	n	n	n	n	n
394	EUR	0.3434	0.995722	n	n	n	y	n	n	n	n	n
395	EUR	0.2396	0.835075	y	y	n	n	y	n	n	n	n
396	EUR	0.105	0.626759	n	y	n	n	n	n	n	y	n
397	EUR	-0.3717	-0.111012	n	n	n	y	n	n	n	n	y
398	EUR	-0.1387	0.249594	y	n	n	n	n	n	n	n	n
399	EUR	0.2946	0.920196	y	n	n	n	n	n	n	n	n
400	EUR	-0.2533	0.0722317	n	n	n	y	n	n	n	n	y
401	EUR	-0.2399	0.0929704	y	y	n	n	n	n	n	y	n
402	EUR	-0.3357	-0.0552957	n	n	n	n	y	n	n	n	n
403	EUR	0.5398	1.29968	n	y	n	y	n	n	n	n	n
404	EUR	0.3235	0.964923	n	y	n	y	y	n	n	n	n
405	EUR	-0.9071	-0.93963	y	y	n	y	n	n	n	n	n
406	EUR	-0.0256	0.424634	y	y	n	n	n	n	n	n	n
407	EUR	0.165	0.719619	y	y	n	n	y	y	n	n	n
408	EUR	1.1805	2.29127	n	y	n	n	y	n	n	n	n
409	EUR	-2.0299	-2.67735	y	y	n	n	n	n	n	y	n
410	EUR	-0.3116	-0.017997	n	n	n	n	n	n	n	y	n
411	EUR	1.1833	2.2956	n	n	n	n	n	n	n	y	n
412	EUR	-1.6193	-2.04188	n	n	n	y	n	n	n	n	y
413	EUR	-0.0674	0.359942	n	y	n	n	n	n	n	n	n
414	EUR	0.8543	1.78642	n	y	n	n	n	n	n	n	n
415	EUR	-0.435	-0.208979	y	n	n	n	n	n	n	n	n
416	EUR	-0.2882	0.0182183	n	n	n	n	n	n	n	y	n
417	EUR	-0.7453	-0.689218	n	y	n	n	n	n	n	y	n
418	EUR	0.9277	1.90002	n	y	n	n	n	n	y	n	n
419	EUR	-0.9872	-1.0636	y	y	n	n	n	n	n	n	n
420	EUR	-0.6093	-0.478736	n	y	n	n	y	n	n	n	n
421	EUR	-0.2623	0.0583027	y	n	n	n	n	n	n	n	n
422	EUR	-0.724	-0.656253	n	n	y	n	n	n	n	n	y
423	SAS	-0.5566	-0.397174	n	y	n	n	n	n	n	n	n
424	EUR	-0.3995	-0.154037	y	n	n	n	n	n	n	n	n
425	EUR	-0.6379	-0.522999	n	n	n	y	n	n	n	y	n
426	EUR	-0.2877	0.0189921	n	n	n	n	n	n	n	n	y
427	EUR	0.8191	1.73194	y	y	n	y	y	n	n	n	n
428	EUR	-0.927	-0.970429	n	n	n	y	n	n	n	n	n
429	ADMIXED/UNKNOWN	1.2157	2.34575	n	y	n	n	n	n	n	n	n
430	EUR	0.102	0.622116	y	y	n	n	y	n	n	n	n
431	EUR	-1.0166	-1.1091	y	y	n	n	n	n	n	n	n
432	EUR	-0.6451	-0.534142	y	y	n	y	n	n	n	n	n
433	EUR	0.1701	0.727512	n	y	n	n	n	n	n	n	n
434	EUR	0.3228	0.96384	y	n	n	n	n	n	n	n	n
435	EUR	0.1434	0.686189	y	y	n	n	n	n	n	n	n
436	EUR	-1.4267	-1.7438	y	y	n	n	n	n	n	n	n
437	EUR	0.9935	2.00186	y	y	n	y	n	n	n	n	n
438	EUR	-0.0342	0.411325	n	y	n	y	n	n	n	n	n
439	EUR	-0.8923	-0.916725	y	y	n	n	n	n	n	n	n
440	EUR	-0.1137	0.288285	y	n	n	n	n	n	n	n	n
441	EUR	0.3205	0.96028	n	y	n	n	n	n	n	n	n
442	EUR	-1.2058	-1.40192	y	y	n	n	n	n	n	y	n
443	EUR	1.1401	2.22874	y	y	n	n	n	n	y	n	n
444	EUR	-0.6864	-0.598061	n	n	n	n	n	n	n	y	n
445	EUR	0.2598	0.866337	n	y	n	n	n	n	n	y	n
446	EUR	-0.7171	-0.645574	n	n	n	n	n	n	n	y	n
447	EUR	0.7436	1.6151	n	y	n	n	n	n	n	n	n
448	EUR	0.5351	1.29241	n	n	n	y	n	n	n	n	n
449	EUR	0.2258	0.813717	n	y	n	n	n	n	n	n	n
450	EUR	0.052	0.544733	n	y	n	n	n	n	n	y	n
451	EUR	0.7582	1.63769	y	y	n	n	n	n	n	n	n
452	EUR	0.052	0.544733	n	y	n	n	n	n	n	n	n
453	EUR	-0.1226	0.274511	y	y	n	n	n	n	n	n	n
454	EUR	-0.7916	-0.760875	y	y	n	y	y	n	n	n	n
455	EUR	-0.644	-0.53244	y	y	n	n	n	n	n	n	n
456	EUR	-0.8955	-0.921677	n	y	n	n	y	n	n	n	n
457	EUR	1.1692	2.27378	n	y	n	n	n	n	n	n	n
458	EUR	-0.9479	-1.00277	y	y	n	n	n	n	n	n	n
459	EUR	-0.8612	-0.868592	y	y	n	n	n	n	n	y	n
460	EUR	-0.0703	0.355454	y	y	n	n	n	y	n	n	n
461	EUR	-0.4167	-0.180656	n	y	n	n	n	n	n	n	n
462	EUR	-0.6216	-0.497772	y	n	n	n	n	n	n	n	n
463	EUR	-0.4107	-0.17137	n	y	n	n	y	n	n	n	n
464	EUR	0.4027	1.0875	n	y	n	n	n	n	n	n	n
465	EUR	0.2719	0.885064	n	n	n	n	n	n	n	n	y
466	EUR	-1.6907	-2.15238	n	n	y	n	n	n	n	n	y
467	EUR	0.5583	1.32831	n	y	n	n	y	n	n	n	n
468	EUR	0.5574	1.32692	y	n	n	n	n	n	n	n	n
469	EUR	-0.0653	0.363192	n	n	n	y	n	n	n	n	n
470	EUR	-0.5035	-0.314993	n	y	n	n	n	n	n	n	n
471	ADMIXED/UNKNOWN	-0.2159	0.130114	n	y	n	n	n	n	n	n	n
472	EUR	0.1604	0.7125	n	y	n	n	n	n	n	n	n
473	EUR	-0.9986	-1.08124	n	n	n	n	n	n	n	n	y
474	EUR	-0.5866	-0.443604	y	y	n	n	n	n	n	n	n
475	EUR	0.4068	1.09384	n	y	n	n	n	y	n	n	n
476	EUR	0.535	1.29225	n	n	n	n	n	n	y	n	n
477	EUR	-0.875	-0.88995	n	y	n	y	y	n	n	n	n
478	EUR	0.4907	1.22369	n	n	n	y	n	n	n	n	n
479	EUR	-0.7436	-0.686587	y	n	n	n	n	n	n	n	n
480	EUR	-0.5644	-0.409246	n	y	n	n	n	n	n	n	n
481	EUR	-0.2477	0.0808986	y	n	n	n	n	n	n	n	n
482	EUR	0.0798	0.587758	n	n	n	n	n	n	n	y	n
483	EUR	-0.414	-0.176478	n	n	n	y	n	n	n	n	n
484	EUR	-0.0925	0.321096	n	n	n	n	n	n	n	y	n
485	EUR	-1.1641	-1.33738	n	y	n	n	y	n	n	n	n
486	EUR	-0.9366	-0.985286	y	y	n	n	n	n	n	n	n
487	EUR	0.2428	0.840027	n	n	n	n	n	n	n	y	n
488	EUR	0.9047	1.86442	n	n	n	y	n	n	n	n	n
489	EUR	0.4454	1.15358	n	y	n	n	n	n	n	n	n
490	EUR	0.0855	0.59658	y	n	n	n	n	n	n	n	n
491	EUR	0.5581	1.32801	n	n	n	y	n	n	n	n	y
492	EUR	-0.0406	0.401419	n	n	n	n	y	n	n	y	n
493	EUR	-1.4509	-1.78125	n	n	n	y	n	n	n	n	y
494	EUR	0.6163	1.41808	n	n	n	n	n	n	n	n	n
495	EUR	-0.2581	0.0648029	n	n	n	y	n	n	n	n	y
496	EUR	0.5956	1.38604	y	y	n	n	y	n	n	n	n
497	EUR	0.1578	0.708476	y	y	n	n	y	n	n	n	n
498	EUR	0.5224	1.27275	n	y	n	n	y	n	n	n	n
499	EUR	0.2161	0.798704	n	y	n	n	n	n	n	n	n
500	EUR	-0.4837	-0.28435	y	y	n	n	n	n	n	n	n
501	SAS	-0.2801	0.0307543	n	y	n	n	y	n	n	n	n
502	EUR	-0.1728	0.196819	n	n	n	n	n	n	n	n	y
503	EUR	0.3031	0.933351	n	n	n	n	y	n	n	n	n
504	EUR	-0.7588	-0.710112	n	n	n	y	n	n	n	n	y
505	ADMIXED/UNKNOWN	-0.3436	-0.0675222	n	n	n	y	y	n	n	n	n
506	EUR	-0.0431	0.39755	n	y	n	n	n	n	n	n	n
507	EUR	-1.8987	-2.47429	n	y	n	n	n	n	n	n	n
508	EUR	-1.6454	-2.08227	y	n	n	n	n	n	n	n	n
509	EUR	-0.4273	-0.197062	n	y	n	n	n	n	n	n	n
510	EUR	-0.2384	0.0952919	y	n	n	n	n	n	n	n	n
511	EUR	-0.3813	-0.125869	n	n	n	n	n	n	n	y	n
512	EUR	-0.2123	0.135686	n	n	n	n	y	n	n	y	n
513	EUR	0.7478	1.6216	n	y	n	n	y	n	n	n	n
514	EUR	-0.5439	-0.377519	n	n	n	n	n	n	n	y	n
515	EUR	0.5419	1.30293	n	y	n	n	n	n	n	n	n
516	EUR	0.0208	0.496446	y	y	n	n	y	n	n	n	n
517	EUR	-0.8515	-0.85358	n	y	n	n	n	n	n	n	n
518	EUR	0.0817	0.590699	n	n	n	n	y	n	n	n	n
519	EUR	-0.2515	0.0750175	n	n	n	y	n	n	n	n	n
520	EUR	-0.128	0.266154	n	y	n	n	y	n	n	n	n
521	EUR	0.0579	0.553864	n	y	n	n	n	n	n	n	n
522	EUR	0.0827	0.592246	y	n	n	n	n	n	n	n	n
523	EUR	-1.0017	-1.08604	n	y	n	n	y	n	n	n	n
524	EUR	0.4199	1.11412	n	n	n	y	n	n	n	n	n
525	ADMIXED/UNKNOWN	-0.0761	0.346477	n	n	n	n	n	n	n	n	y
526	EUR	0.3209	0.960899	n	y	n	n	n	n	n	n	n
527	EUR	0.3695	1.03612	y	n	n	n	n	n	n	n	n
528	EUR	-0.1531	0.227307	y	n	n	n	n	n	n	n	n
529	EUR	0.5096	1.25294	y	y	n	n	n	n	n	n	n
530	EUR	0.8246	1.74046	n	y	n	n	n	n	n	n	n
531	EUR	-0.2401	0.0926608	y	n	y	y	n	n	n	n	n
532	EUR	-0.43	-0.20124	n	n	n	n	n	n	n	y	n
533	EUR	0.3257	0.968328	n	n	n	n	n	n	n	y	n
534	EUR	-0.6511	-0.543428	n	y	n	n	n	n	n	n	n
535	EUR	-0.038	0.405443	n	n	n	n	y	n	n	n	n
536	EUR	0.6848	1.52409	n	n	n	n	n	n	n	n	y
537	EUR	-0.7045	-0.626074	y	y	n	n	y	n	n	n	n
538	EUR	-0.0335	0.412408	n	y	n	n	n	n	n	n	n
539	EUR	-1.2689	-1.49957	n	y	n	n	n	n	n	n	n
540	EUR	-0.2384	0.0952919	y	y	n	n	n	n	n	n	n
541	EUR	0.0224	0.498922	y	y	y	y	y	n	n	n	n
542	EUR	-0.2302	0.107983	n	y	n	n	y	n	n	n	n
543	EUR	-0.6426	-0.530273	n	n	n	n	n	n	n	y	n
544	EUR	-0.4639	-0.253706	n	y	n	n	n	n	n	n	n
545	EUR	-0.2833	0.0258018	y	n	n	n	n	n	n	n	n
546	EUR	0.8544	1.78658	y	y	n	n	n	n	n	n	n
547	EUR	-0.1807	0.184592	y	y	n	n	n	n	n	n	n
548	EUR	-0.4159	-0.179418	n	y	n	n	y	n	n	n	n
549	EUR	-0.2275	0.112161	n	n	n	y	n	n	n	n	y
550	EUR	-0.377	-0.119214	y	y	n	n	n	y	n	n	n
551	EUR	0.4462	1.15482	n	n	n	y	n	n	n	n	n
552	EUR	1.1156	2.19083	n	n	n	y	n	n	n	n	n
553	EUR	-0.9252	-0.967643	n	n	n	n	n	n	n	y	n
554	EUR	1.2134	2.34219	n	n	n	y	n	n	n	n	n
555	EUR	-0.2379	0.0960657	n	y	n	n	n	n	n	y	n
556	EUR	-0.4636	-0.253242	y	y	n	n	n	n	n	n	n
557	EUR	0.8388	1.76243	y	y	n	n	n	n	n	n	n
558	EAS	0.5548	1.3229	n	y	n	n	n	n	n	n	n
559	EUR	-0.5376	-0.367769	n	n	n	n	y	n	n	n	n
560	EUR	-1.1982	-1.39015	y	y	n	n	n	y	n	n	n
561	EUR	0.096	0.61283	n	y	n	n	y	n	n	y	n
562	EUR	0.7484	1.62253	y	y	n	n	n	n	n	n	n
563	EUR	0.2861	0.907041	n	y	n	n	n	n	n	n	n
564	EUR	0.8	1.70238	y	y	n	n	y	n	n	n	n
565	EUR	-0.9166	-0.954333	n	n	n	n	n	n	n	n	y
566	EUR	-1.177	-1.35734	n	y	n	n	y	n	n	n	n
567	EUR	0.5371	1.2955	n	n	n	y	n	n	n	n	y
568	EUR	0.1277	0.661891	n	n	n	n	n	n	n	n	y
569	EUR	1.1259	2.20677	y	y	n	n	n	n	n	n	n
570	EUR	0.4919	1.22555	n	n	n	y	n	n	n	n	y
571	EUR	-0.6144	-0.486629	n	y	n	n	n	n	n	n	n
572	EUR	0.4073	1.09462	n	n	n	n	y	n	n	n	n
573	EUR	-0.4094	-0.169358	n	n	n	n	n	n	n	n	y
574	EUR	-0.2954	0.0070751	n	y	n	n	n	n	n	n	n
575	EUR	-0.6092	-0.478581	n	y	n	n	n	n	n	n	n
576	EUR	0.6469	1.46544	y	y	n	n	n	n	n	n	n
577	EUR	0.2855	0.906112	n	y	n	n	n	n	n	n	n
578	EUR	-0.6082	-0.477034	y	n	y	y	n	n	n	n	n
579	ADMIXED/UNKNOWN	0.8914	1.84384	n	n	n	n	y	n	n	n	n
580	EUR	-0.3296	-0.045855	n	y	n	n	y	n	n	y	n
581	EUR	0.2041	0.780133	n	y	n	y	n	n	n	n	y
582	EUR	-0.3745	-0.115345	y	y	n	n	n	n	n	n	n
583	EUR	0.1409	0.68232	y	y	n	n	n	n	n	n	n
584	EUR	0.566	1.34023	n	y	n	n	n	n	n	n	n
585	EUR	0.2213	0.806752	y	y	n	n	n	n	n	n	n
586	EUR	0.4552	1.16875	y	y	n	n	y	n	n	n	n
587	EUR	0.5188	1.26718	y	y	n	n	y	n	n	n	n
588	EUR	0.7989	1.70068	n	n	n	y	n	n	n	n	n
589	ADMIXED/UNKNOWN	1.0747	2.12753	y	y	n	n	y	n	n	n	n
590	EUR	0.5371	1.2955	n	n	y	y	n	n	n	n	y
591	EUR	0.9968	2.00696	n	y	n	n	n	n	n	n	n
592	EUR	0.3725	1.04076	n	y	n	n	y	n	n	n	n
593	EUR	-0.5243	-0.347185	n	y	n	n	n	n	n	n	n
594	EUR	0.9503	1.935	n	y	n	n	y	n	n	n	n
595	EUR	-1.0621	-1.17952	n	n	n	n	y	n	n	n	n
596	EUR	0.2558	0.860147	n	n	n	y	n	n	n	n	n
597	EUR	-0.426	-0.19505	n	y	n	n	n	n	n	n	n
598	EUR	0.5234	1.2743	y	y	n	n	n	n	n	n	n
599	EUR	0.1127	0.638676	y	n	n	n	n	n	n	n	n
600	EUR	0.8459	1.77342	n	n	y	y	n	n	n	n	y
601	EUR	-0.7385	-0.678694	y	y	n	n	n	n	n	y	n
602	EUR	0.0097	0.479267	n	n	n	n	y	n	n	n	n
603	EUR	-1.1475	-1.31169	y	n	n	n	n	n	n	n	n
604	EUR	-0.3857	-0.132679	n	n	n	n	n	n	n	n	y
605	EUR	-0.4831	-0.283421	n	n	n	n	n	n	n	y	n
606	ADMIXED/UNKNOWN	-0.9012	-0.930499	n	n	n	n	n	y	n	n	n
607	EUR	-0.3427	-0.0661293	y	y	n	n	n	n	n	n	n
608	EUR	-0.2274	0.112316	n	y	n	n	n	n	n	n	n
609	EUR	0.1586	0.709714	n	y	n	n	y	n	n	n	n
610	EUR	-0.9965	-1.07799	n	n	n	y	n	n	n	n	y
611	EUR	-1.2705	-1.50205	n	n	n	n	n	n	n	y	n
612	EUR	-0.16	0.216629	n	n	n	y	n	n	n	n	y
613	EUR	-0.1097	0.294476	n	n	n	n	n	n	n	y	n
614	EUR	-0.4349	-0.208824	n	y	n	n	n	n	n	n	n
615	EUR	0.5063	1.24784	n	n	n	y	n	n	n	n	y
616	EUR	1.5599	2.87845	y	y	n	n	y	n	n	n	n
617	EUR	0.9994	2.01099	y	y	n	n	n	n	n	n	n
618	EUR	-0.0388	0.404205	n	y	n	n	n	y	n	n	n
619	EUR	-1.2006	-1.39387	y	n	n	y	n	n	n	n	y
620	EUR	0.5173	1.26486	n	y	n	n	y	n	n	n	n
621	EUR	0.1772	0.7385	y	n	n	n	n	n	n	n	n
622	EUR	0.4756	1.20032	y	y	n	n	n	n	n	n	n
623	EUR	-0.935	-0.98281	n	n	n	n	n	n	n	y	n
624	EUR	-0.68	-0.588156	n	y	n	n	y	n	n	n	n
625	EUR	-0.1048	0.30206	n	y	n	y	n	n	n	n	n
626	EUR	-0.0115	0.446456	y	y	n	n	y	n	n	n	n
627	EUR	0.5846	1.36902	n	n	n	n	y	n	n	y	n
628	EUR	-0.4481	-0.229253	n	n	n	n	y	n	n	n	n
629	EUR	0.1156	0.643164	n	y	n	y	n	y	n	n	n
630	EUR	-0.0769	0.345239	n	y	n	n	y	n	n	n	n
631	EUR	0.483	1.21178	y	y	n	n	n	y	n	n	n
632	ADMIXED/UNKNOWN	0.5911	1.37908	n	n	n	n	y	n	n	n	n
633	EUR	0.5697	1.34596	n	y	n	n	n	n	n	n	n
634	EUR	-0.3181	-0.0280568	n	n	n	n	y	n	n	n	n
635	EUR	0.982	1.98406	y	y	n	n	y	n	n	n	n
636	EUR	-0.1104	0.293393	n	n	n	n	n	n	n	n	n
637	EUR	-0.0274	0.421849	n	y	n	n	y	n	n	n	n
638	EUR	-0.4139	-0.176323	y	y	n	n	y	n	n	n	n
639	EUR	-0.469	-0.261599	n	n	n	n	n	n	n	y	n
640	EUR	-0.799	-0.772328	n	n	n	n	y	n	n	n	n
641	AFR	0.2813	0.899612	n	n	y	n	n	n	n	n	y
642	EUR	0.2938	0.918958	y	y	n	n	n	n	n	n	n
643	EUR	0.7801	1.67159	n	y	n	n	y	n	n	n	n
644	ADMIXED/UNKNOWN	1.1891	2.30458	n	y	n	n	y	n	n	n	n
645	EUR	-0.2733	0.0412784	n	y	n	n	y	n	n	n	n
646	EUR	-0.1059	0.300357	n	y	n	n	y	n	n	n	n
647	EUR	0.5073	1.24938	y	y	n	n	y	n	n	n	n
648	EUR	-1.2603	-1.48626	y	y	n	n	y	n	n	n	n
649	EUR	-0.0226	0.429277	y	y	n	n	n	n	n	n	n
650	EUR	0.4922	1.22601	y	y	n	n	n	n	n	n	n
651	EUR	0.2828	0.901934	n	y	n	n	n	n	n	n	n
652	EUR	-0.4969	-0.304779	n	n	n	y	n	n	n	n	n
653	EUR	0.283	0.902243	n	n	n	y	n	n	n	n	n
654	EUR	0.3105	0.944804	n	n	n	y	y	n	n	n	n
655	EUR	0.2703	0.882588	n	y	n	n	n	n	n	n	n
656	ADMIXED/UNKNOWN	0.0487	0.539626	n	y	n	n	n	n	n	n	n
657	EUR	0.6172	1.41947	y	n	n	n	n	n	n	n	n
658	EUR	-0.521	-0.342078	n	n	n	n	n	n	n	n	y
659	EUR	-0.2673	0.0505644	y	y	n	n	y	n	n	n	n
660	EUR	-0.7818	-0.745708	n	y	n	n	n	n	n	n	n
661	EUR	-0.2016	0.152246	n	y	n	y	n	n	n	n	n
662	EUR	0.2929	0.917565	n	n	n	n	y	n	n	n	n
663	EUR	-0.1598	0.216938	n	n	n	n	n	y	n	n	n
664	EUR	-0.6772	-0.583822	n	y	n	n	n	n	n	n	n
665	SAS	-0.243	0.0881726	n	y	n	n	n	n	n	n	n
666	EUR	1.1486	2.2419	n	y	n	n	n	n	n	n	n
667	EUR	0.476	1.20094	n	n	n	n	n	n	n	n	y
668	EUR	0.6107	1.40941	n	n	n	y	y	n	n	n	n
669	EUR	-0.0515	0.38455	n	y	n	n	n	n	n	n	n
670	EUR	-0.0673	0.360097	n	n	n	y	n	n	n	n	n
671	EUR	-1.0057	-1.09223	n	y	n	n	n	n	n	n	n
672	EUR	-0.2051	0.146829	y	y	n	n	y	n	n	n	n
673	EUR	0.4381	1.14229	n	y	n	n	y	n	n	n	n
674	EUR	0.5812	1.36376	n	n	n	n	n	n	n	n	y
675	EUR	-0.3072	-0.0111873	n	n	n	n	y	n	n	n	n
676	EUR	0.5079	1.25031	y	y	n	n	n	y	n	n	n
677	EUR	-0.3913	-0.141346	n	n	n	y	n	n	n	n	y
678	EUR	-1.3006	-1.54864	n	n	n	n	y	n	n	n	n
679	EUR	-0.316	-0.0248068	n	y	n	n	y	n	n	n	n
680	EUR	0.0306	0.511613	y	n	n	n	n	n	n	n	n
681	EUR	-0.0005	0.463481	y	y	n	n	y	n	n	n	n
682	EUR	-0.8478	-0.847854	n	n	n	n	n	n	n	y	n
683	EUR	-0.7475	-0.692623	n	y	n	n	n	n	n	n	n
684	EAS	-0.5143	-0.331708	n	y	n	n	n	n	n	n	n
685	EUR	-0.1907	0.169115	n	y	n	n	n	n	n	y	n
686	EUR	-0.0471	0.39136	y	y	n	n	n	n	n	n	n
687	EUR	0.0283	0.508053	n	y	n	n	n	n	n	n	n
688	EUR	1.3339	2.52868	y	y	n	n	n	n	n	n	n
689	EUR	-0.1072	0.298345	n	y	n	n	n	n	n	n	n
690	EUR	0.6405	1.45553	n	n	n	y	n	n	n	n	y
691	EUR	-1.3876	-1.68328	y	n	n	n	n	n	n	n	n
692	EUR	-0.7445	-0.68798	y	y	n	n	n	n	n	n	n
693	EUR	1.1914	2.30814	n	y	n	n	n	n	n	n	n
694	EUR	-1.0773	-1.20304	n	n	n	n	n	n	n	n	y
695	EUR	0.5884	1.3749	n	n	y	n	n	n	n	n	y
696	EUR	0.945	1.9268	n	y	n	n	n	n	n	n	n
697	EUR	-0.9585	-1.01918	y	y	n	n	n	n	n	n	n
698	EUR	-0.3721	-0.111631	n	y	n	n	n	n	n	n	n
699	EUR	0.1177	0.646414	y	n	n	n	n	n	n	n	n
700	EUR	1.1115	2.18448	n	n	n	y	n	n	n	n	y
701	EUR	-0.4831	-0.283421	n	y	n	n	n	n	n	n	n
702	EUR	-0.0085	0.451099	n	n	n	n	n	n	n	y	n
703	EUR	0.4228	1.11861	y	n	n	n	n	n	n	n	n
704	EUR	-0.9202	-0.959904	n	n	n	n	y	n	n	n	n
705	EUR	0.4303	1.13021	y	y	n	n	n	y	n	n	n
706	EUR	0.1117	0.637128	y	y	n	n	n	n	n	n	n
707	EUR	-0.7474	-0.692468	y	y	n	n	n	n	n	y	n
708	EUR	0.6552	1.47828	n	n	n	n	n	n	n	y	n
709	EUR	-0.0585	0.373716	n	n	n	n	n	n	n	n	y
710	EUR	0.2604	0.867266	y	n	n	n	n	n	n	n	n
711	EUR	-0.3262	-0.0405929	n	n	n	n	y	n	n	n	n
712	EUR	-0.8432	-0.840734	y	y	n	n	n	n	n	n	n
713	EUR	-0.3439	-0.0679865	n	n	y	y	n	n	n	n	y
714	EUR	0.5555	1.32398	n	n	n	n	y	n	n	n	n
715	ADMIXED/UNKNOWN	0.675	1.50893	y	n	n	n	y	n	n	n	n
716	EUR	0.0295	0.509911	n	n	n	n	n	n	n	y	n
717	EUR	-0.6431	-0.531047	n	n	y	y	n	n	n	n	y
718	EUR	0.494	1.2288	n	y	n	n	n	n	n	n	n
719	EUR	1.0083	2.02476	y	y	n	n	y	n	n	n	n
720	EUR	0.0473	0.537459	y	y	n	n	n	n	n	n	n
721	EUR	-0.412	-0.173382	y	y	n	n	n	n	n	n	n
722	EUR	0.0782	0.585282	n	y	n	n	y	n	y	n	n
723	EUR	-0.0771	0.34493	y	y	n	n	n	n	n	n	n
724	EUR	-0.4617	-0.250301	n	n	n	n	n	n	n	n	y
725	EUR	-0.6191	-0.493903	n	n	n	n	n	n	n	n	y
726	EUR	0.6188	1.42195	y	y	n	n	n	n	n	n	n
727	EUR	-1.4211	-1.73513	n	n	n	y	n	n	n	y	n
728	EUR	-0.2195	0.124543	n	n	n	n	n	n	n	n	y
729	EUR	-0.4313	-0.203252	y	y	n	n	n	n	n	n	n
730	EUR	-0.445	-0.224455	n	n	n	n	n	n	n	n	y
731	EUR	-1.0758	-1.20072	n	n	n	n	n	n	n	n	y
732	EUR	1.6597	3.03291	y	y	n	n	n	n	n	n	n
733	EUR	-0.2461	0.0833749	y	y	n	n	n	n	n	n	n
734	EUR	0.0313	0.512696	n	y	n	n	n	n	n	n	n
735	EUR	0.2006	0.774716	n	y	n	n	n	n	n	n	n
736	EUR	-0.578	-0.430294	y	y	n	n	n	n	n	n	n
737	EUR	-1.384	-1.67771	n	n	n	y	n	n	n	n	y
738	EUR	0.1164	0.644403	y	y	n	n	n	n	n	n	n
739	EUR	0.1078	0.631093	y	n	n	n	n	n	n	n	n
740	EUR	-0.0945	0.318	n	n	n	n	y	n	n	n	n
741	EUR	0.2182	0.801955	n	n	n	y	n	n	n	n	y
742	EUR	-0.3394	-0.0610221	n	y	n	n	n	n	n	n	n
743	EUR	-0.8671	-0.877724	n	n	n	n	n	n	n	n	y
744	ADMIXED/UNKNOWN	1.2734	2.43505	n	n	n	n	y	n	n	n	n
745	EUR	-0.8979	-0.925392	n	y	n	n	n	n	n	n	n
746	EUR	0.9176	1.88439	n	n	n	y	n	n	n	n	n
747	EUR	-0.016	0.439492	n	n	n	n	y	n	n	n	n
748	EUR	-1.106	-1.24746	n	n	n	n	n	n	n	y	n
749	EUR	0.0557	0.550459	n	y	n	n	n	n	n	n	n
750	EUR	0.0428	0.530495	n	y	n	n	n	n	n	n	n
751	EUR	-0.472	-0.266242	n	n	n	y	n	n	n	n	n
752	EUR	0.2322	0.823622	y	y	n	n	n	n	n	n	n
753	EUR	0.1771	0.738346	y	n	n	n	n	n	n	n	n
754	EUR	0.198	0.770692	y	y	n	n	n	n	n	n	n
755	EUR	0.7037	1.55334	y	y	n	n	n	n	n	n	n
756	EUR	0.1091	0.633105	n	y	n	n	n	n	n	y	n
757	EUR	0.785	1.67917	n	y	n	n	n	n	n	n	n
758	EUR	0.3249	0.96709	n	n	n	n	n	n	n	n	y
759	EUR	-0.7726	-0.731469	y	y	n	y	n	n	n	n	n
760	EUR	0.3721	1.04014	n	n	n	y	n	n	n	n	n
761	EUR	0.5085	1.25124	y	y	n	n	y	n	n	n	n
762	EUR	-1.039	-1.14377	y	y	n	n	n	n	n	n	n
763	EUR	-0.0526	0.382848	y	n	n	n	n	n	n	y	n
764	ADMIXED/UNKNOWN	0.7844	1.67824	n	y	n	n	n	n	n	n	n
765	EUR	0.75	1.625	y	y	n	n	n	n	n	n	n
766	EUR	0.2993	0.92747	y	y	n	n	n	n	n	n	n
767	EUR	-0.0556	0.378205	n	y	n	n	n	n	n	n	n
768	EUR	-2.4024	-3.25385	n	n	n	y	n	n	n	n	y
769	EUR	0.4173	1.11009	n	y	n	n	n	n	n	y	n
770	EUR	0.1654	0.720238	n	y	n	n	n	n	n	y	n
771	EUR	0.3577	1.01785	y	n	n	n	n	n	n	y	n
772	EUR	0.6387	1.45275	y	y	n	n	n	n	n	n	n
773	EUR	0.1518	0.69919	n	y	n	n	n	n	n	n	n
774	EUR	-1.5927	-2.00071	n	n	n	y	n	n	n	y	n
775	EUR	-0.0683	0.358549	y	y	n	n	n	n	n	n	n
776	EUR	-0.2911	0.01373	n	y	n	n	n	n	n	n	n
777	EUR	-0.7617	-0.7146	n	n	n	y	n	n	n	n	n
778	EUR	-0.6268	-0.50582	y	n	n	n	n	n	n	n	n
779	EUR	-0.2831	0.0261113	y	n	n	n	n	n	n	n	n
780	EUR	0.5424	1.30371	y	y	n	n	n	n	n	n	n
781	EUR	0.7075	1.55923	y	n	n	n	n	n	n	n	n
782	EAS	0.7722	1.65936	n	n	n	n	y	n	n	n	n
783	EUR	0.1952	0.766358	y	y	n	n	n	y	n	n	n
784	EUR	0.2413	0.837706	n	n	n	n	y	n	n	n	n
785	EAS	-0.1033	0.304381	y	y	n	y	n	n	n	n	n
786	EUR	-0.5615	-0.404758	y	y	n	n	n	n	n	n	n
787	EUR	0.0182	0.492422	y	n	n	n	n	n	n	n	n
788	EUR	0.1241	0.65632	y	n	n	n	n	n	n	n	n
789	EUR	-0.1989	0.156425	n	n	n	n	n	n	n	y	n
790	EUR	-0.3611	-0.0946063	n	n	n	n	n	n	n	n	y
791	EUR	-0.7556	-0.705159	n	y	n	n	n	n	n	n	n
792	EUR	-0.3213	-0.0330094	n	y	n	n	n	n	n	n	n
793	EUR	-0.0591	0.372788	n	n	n	n	n	n	n	n	y
794	EUR	-1.3701	-1.6562	n	n	n	y	n	n	n	n	y
795	EUR	-0.6051	-0.472236	n	n	n	n	n	n	n	n	y
796	EUR	-0.5762	-0.427509	y	y	n	n	n	n	n	n	n
797	EUR	0.5109	1.25496	n	n	n	n	n	n	n	n	y
798	EUR	-0.6806	-0.589084	y	n	n	y	n	n	n	n	n
799	EUR	0.3113	0.946042	y	y	n	n	n	n	n	n	n
800	EUR	-0.0662	0.361799	n	n	n	n	n	n	n	y	n
801	EUR	0.7775	1.66756	n	y	n	n	n	n	n	n	n
802	EUR	-0.7582	-0.709183	n	n	n	n	n	n	n	y	n
803	EUR	-0.6348	-0.518202	n	y	n	n	n	n	n	n	n
804	EUR	-0.1476	0.23582	y	n	n	n	n	n	n	n	n
805	EUR	0.4104	1.09942	n	y	n	n	n	n	n	n	n
806	EUR	-0.6364	-0.520678	n	y	n	n	n	n	n	n	n
807	EUR	0.6898	1.53183	n	y	n	n	n	n	n	n	n
808	EUR	-0.2358	0.0993158	n	n	y	n	n	n	n	n	y
809	EUR	-0.2188	0.125626	n	y	n	n	n	n	n	n	n
810	EUR	-0.0037	0.458528	n	n	n	y	n	n	n	n	y
811	EUR	-0.776	-0.736731	n	n	n	n	n	n	n	n	y
812	EUR	0.3017	0.931184	n	y	n	n	n	n	n	y	n
813	EUR	0.4978	1.23468	y	y	n	n	n	n	n	y	n
814	EUR	0.4033	1.08843	n	n	n	n	n	n	n	n	y
815	EUR	-0.2158	0.130269	y	y	n	n	n	n	n	n	n

## Sheet: Full information
No	GENE	TRANSCRIPT	VARIANT-C	VARIANTE-P	VARIANT_CLASSIFICATION	ACMG_GENE	ACMG_VARIANT_CLASSIFICATION	ACMG_VARIANTE-C	ACMG_VARIANTE-P	ACMG_VARIANTENTYPE	ancestry_x_x	hpo	outcome	PRS_Score_BRIDGES	z_score_BRIDGES	Crit.1 (3f BC)	Crit.2 (2f BC with 1f <51 years)	Crit.3 (2f OC)	Crit.4 (1f OC & 1f BC or 1f BC&OC)	Crit.5 (1f <36y BC)	Crit.6 (1f <51y biBC)	Crit. 7 (1m BC)	Crit. 8 (1f tnBC)	Crit. 9 (OC index)
1	BRIP1	ENST00000259008.7	254C>T	Ser85Leu	3						EUR	HP:0003002 - Breast carcinoma	uncertain	-0.0365	0.407765	y	y	n	n	n	n	n	n	n
2											EUR	HP:0003002 - Breast carcinoma	no significant findings	-0.5555	-0.395472	y	n	n	n	n	n	n	n	n
3	ATM	ENST00000675843	3695C>G	Ser1232Cys	3						EUR	HP:0003002 - Breast carcinoma; HP:0025318 - Ovarian carcinoma	uncertain	-0.2796	0.0315282	y	y	y	y	n	n	n	n	y
4	RAD51C	ENST00000337432.4	641G>A	Arg214His	3						EUR	HP:0003002 - Breast carcinoma	uncertain	-0.2549	0.0697554	n	n	n	n	n	y	n	n	n
5											EUR	HP:0003002 - Breast carcinoma	no significant findings	-1.2084	-1.40594	n	n	n	n	y	n	n	n	n
6											EUR	HP:0003002 - Breast carcinoma	no significant findings	-0.8322	-0.82371	n	n	n	n	n	n	n	n	n
7											EUR	HP:0003002 - Breast carcinoma	no significant findings	-0.5258	-0.349506	n	y	n	n	n	n	n	n	n
8											EUR	HP:0003002 - Breast carcinoma	no significant findings	-0.6427	-0.530428	y	y	n	n	n	n	n	n	n
9											EUR	HP:0003002 - Breast carcinoma	uncertain	1.2091	2.33553	n	y	n	n	n	n	n	n	n
10											EUR	HP:0003002 - Breast carcinoma	no significant findings	0.8248	1.74077	y	y	n	n	n	n	n	n	n
11											EUR	HP:0025318 - Ovarian carcinoma	no significant findings	-1.2337	-1.4451	n	n	n	y	n	n	n	n	y
12	RAD51D	ENST00000345365.6	883C>G	Leu295Val	3						EUR	HP:0025318 - Ovarian carcinoma	uncertain	-0.7219	-0.653003	n	n	n	n	n	n	n	n	y
13											EUR	HP:0003002 - Breast carcinoma	no significant findings	-0.2568	0.0668149	y	y	n	n	n	y	n	n	n
14											EUR	HP:0003002 - Breast carcinoma	no significant findings	-0.3118	-0.0183066	y	n	n	n	n	n	n	n	n
15	ATM	ENST00000278616.4	115A>G	Thr39Ala	3						EUR	HP:0025318 - Ovarian carcinoma	uncertain	0.523	1.27368	n	n	n	n	n	n	n	n	y
16											EUR	HP:0003002 - Breast carcinoma	no significant findings	0.4001	1.08347	y	n	n	n	n	n	n	n	n
17											EUR	HP:0003002 - Breast carcinoma	no significant findings	-0.7276	-0.661825	y	n	n	n	n	n	n	y	n
18											EUR	HP:0003002 - Breast carcinoma	no significant findings	-0.0305	0.417051	n	y	n	n	n	n	n	n	n
19											EUR	HP:0003002 - Breast carcinoma	no significant findings	0.8982	1.85437	n	y	n	n	y	y	n	n	n
20											EUR	HP:0025318 - Ovarian carcinoma	no significant findings	-0.0664	0.36149	n	n	n	y	n	n	n	n	y
21											EUR	HP:0003002 - Breast carcinoma; HP:0025318 - Ovarian carcinoma	no significant findings	0.2053	0.78199	n	n	n	y	n	n	n	n	y
22						HFE	ENST00000357618.5	.187C>G	His63Asp	5	EUR	HP:0003002 - Breast carcinoma	no significant findings	0.3244	0.966316	y	n	n	n	n	n	n	n	n
23											EUR	HP:0025318 - Ovarian carcinoma	no significant findings	-1.2265	-1.43395	n	n	y	n	n	n	n	n	y
24											EUR	HP:0003002 - Breast carcinoma	no significant findings	0.2336	0.825789	y	n	n	n	n	n	n	n	n
25											EUR	HP:0003002 - Breast carcinoma	no significant findings	-0.9603	-1.02197	n	y	n	n	y	n	n	n	n
26											EUR	HP:0003002 - Breast carcinoma	no significant findings	0.6211	1.42551	y	y	n	n	n	n	n	n	n
27											EUR	HP:0003002 - Breast carcinoma	no significant findings	-0.5942	-0.455366	y	n	n	n	n	n	n	n	n
28											EUR	HP:0003002 - Breast carcinoma	no significant findings	0.2332	0.825169	y	y	n	n	n	n	n	n	n
29											EUR	HP:0003002 - Breast carcinoma	no significant findings	-0.0457	0.393526	y	y	n	n	y	n	n	n	n
30						HFE	ENST00000357618.5	.187C>G & 845G>A	His63Asp & Cys282Tyr	5	EUR	HP:0003002 - Breast carcinoma	no significant findings	-0.013	0.444135	n	n	n	n	n	n	y	n	n
31											EUR	HP:0025318 - Ovarian carcinoma	no significant findings	0.6934	1.5374	n	n	n	n	n	n	n	n	y
32											EUR	HP:0025318 - Ovarian carcinoma	no significant findings	-0.9585	-1.01918	n	y	n	y	y	n	n	n	y
33											EUR	HP:0003002 - Breast carcinoma	no significant findings	0.8345	1.75578	y	n	n	n	n	n	n	n	n
34											EUR	HP:0003002 - Breast carcinoma	no significant findings	0.0306	0.511613	n	n	n	y	n	n	n	n	n
35											EUR	HP:0003002 - Breast carcinoma	no significant findings	-0.3194	-0.0300688	y	y	n	n	n	n	n	n	n
36	BRCA2	ENST00000544455.1	5350_5351del	Asn1784Hisfs*2	5						EUR	HP:0003002 - Breast carcinoma	significant findings	-0.6082	-0.477034	n	y	n	n	n	n	n	n	n
37	CHEK2	ENST00000328354.6	190G>A	Glu64Lys	3						EUR	HP:0003002 - Breast carcinoma	uncertain	0.3542	1.01244	n	y	n	n	n	n	n	n	n
38											EUR	HP:0003002 - Breast carcinoma	no significant findings	-0.0575	0.375264	y	n	n	n	n	n	n	n	n
39											ADMIXED/UNKNOWN	HP:0003002 - Breast carcinoma	no significant findings	-0.7753	-0.735648	n	y	n	n	y	n	n	n	n
40	BRCA2	ENST00000544455.1	442T>C	Cys148Arg	3						EUR	HP:0003002 - Breast carcinoma	uncertain	-0.6124	-0.483534	n	n	n	y	y	n	n	n	n
41											EUR	HP:0003002 - Breast carcinoma	no significant findings	0.8775	1.82233	n	y	n	n	n	n	n	n	n
42											EUR	HP:0003002 - Breast carcinoma; HP:0025318 - Ovarian carcinoma	no significant findings	0.172	0.730453	n	y	n	y	n	n	y	y	y
43											EUR	HP:0025318 - Ovarian carcinoma	no significant findings	-0.3218	-0.0337832	n	n	y	n	n	n	n	n	y
44											EUR	HP:0003002 - Breast carcinoma	no significant findings	-0.4569	-0.242872	y	n	n	n	n	n	n	n	n
45											EUR	HP:0003002 - Breast carcinoma	no significant findings	0.408	1.0957	n	n	n	n	n	n	n	y	n
46	BRCA1	ENST357654	g.41185414_41198228del, BRCA1delEx24		5						EUR	HP:0003002 - Breast carcinoma	significant findings	0.6245	1.43077	n	y	n	n	y	n	n	y	n
47											EUR	HP:0003002 - Breast carcinoma	no significant findings	-0.8043	-0.78053	y	y	n	y	n	n	n	n	n
48											EUR	HP:0003002 - Breast carcinoma	no significant findings	-0.7289	-0.663837	n	y	n	n	n	n	n	n	n
49											EUR	HP:0025318 - Ovarian carcinoma	no significant findings	-0.3167	-0.0258901	n	y	n	n	n	n	n	n	n
50											EUR	HP:0003002 - Breast carcinoma	no significant findings	-0.3467	-0.07232	n	y	n	n	n	n	n	n	n
51											EUR	HP:0025318 - Ovarian carcinoma	no significant findings	0.1818	0.74562	n	n	n	n	n	n	n	n	y
52											EUR	HP:0003002 - Breast carcinoma	no significant findings	0.195	0.766049	n	y	n	n	n	n	n	n	n
53	BRCA1	ENST00000357654.3	4327C>T	Arg1443*	5						EUR	HP:0003002 - Breast carcinoma	significant findings	-1.2166	-1.41863	y	n	n	n	n	n	n	y	n
54											EUR	HP:0003002 - Breast carcinoma	no significant findings	1.0669	2.11546	n	n	n	n	n	n	n	y	n
55											EUR	HP:0003002 - Breast carcinoma	no significant findings	-0.173	0.196509	n	n	n	n	y	n	n	n	n
56	ATM	ENST00000278616.4	5600A>G	Gln1867Arg	3						ADMIXED/UNKNOWN	HP:0003002 - Breast carcinoma	uncertain	0.5014	1.24025	n	y	n	n	y	n	n	n	n
57						MUTYH	ENST00000450313.1	1214C>T	Pro405Leu	5	EUR	HP:0003002 - Breast carcinoma	no significant findings	-0.1108	0.292774	n	y	n	n	n	n	n	n	n
58	ATM	ENST00000278616.4	3802del	Val1268*	5	MYBPC3	ENST00000545968.1	1484G>A	Arg495Gln	5	EUR	HP:0003002 - Breast carcinoma	significant findings	-0.716	-0.643872	y	n	n	n	n	n	n	n	n
59											EUR	HP:0003002 - Breast carcinoma	no significant findings	0.2066	0.784002	y	y	n	n	n	n	y	y	n
60											EUR	HP:0003002 - Breast carcinoma	no significant findings	-0.4686	-0.26098	y	y	n	n	n	n	n	n	n
61	BRCA1	ENST00000357654	g.41218898_41222013del BRCA1delEx17		5	HFE	ENST00000357618.5	.187C>G & 845G>A	His63Asp & Cys282Tyr	5	EUR	HP:0003002 - Breast carcinoma	significant findings	0.2104	0.789883	y	y	n	n	n	n	n	y	n
62											EUR	HP:0003002 - Breast carcinoma	no significant findings	-0.21	0.139245	y	y	n	n	y	n	n	n	n
63											EUR	HP:0003002 - Breast carcinoma	no significant findings	0.3457	0.999282	n	n	n	n	n	n	n	y	n
64											EUR	HP:0003002 - Breast carcinoma	no significant findings	0.3886	1.06568	n	n	n	y	n	n	n	n	n
65	STK11	ENST00000326873.7	312G>C	Arg104Ser	3						EUR	HP:0003002 - Breast carcinoma	uncertain	0.2195	0.803967	y	y	n	n	n	n	n	n	n
66											EUR	HP:0003002 - Breast carcinoma	no significant findings	-1.3774	-1.6675	n	y	n	n	n	n	n	y	n
67	ATM	ENST00000278616.4	1811C>G	Pro604Arg	3						EUR	HP:0003002 - Breast carcinoma	uncertain	0.0041	0.4706	y	y	n	n	y	n	n	n	n
68											EUR	HP:0003002 - Breast carcinoma	no significant findings	-1.0278	-1.12643	y	n	n	n	n	n	n	n	n
69											EUR	HP:0003002 - Breast carcinoma	no significant findings	-0.8411	-0.837484	n	n	n	n	n	n	y	n	n
70	CHEK2	ENST00000328354.6	1100del	Thr367Metfs*15	5	LDLR	ENST00000558518.1	241C>T	Arg81Cys	4	EUR	HP:0003002 - Breast carcinoma	significant findings	-1.2195	-1.42312	n	y	n	n	n	n	n	n	n
	BARD1	ENST00000260947.4	1376A>G	His459Arg	3
	PALB2	ENST00000261584.4	3508C>T	His1170Tyr	3
71											EUR	HP:0025318 - Ovarian carcinoma	no significant findings	-0.5012	-0.311434	n	n	n	n	n	n	n	n	y
72	PALB2	ENST00000261584.4	2379C>T	Gly793=	3						EUR	HP:0003002 - Breast carcinoma	uncertain	-0.1277	0.266618	y	y	n	n	n	n	n	n	n
	STK11	ENST00000326873.7)	841C>A	Pro281Tyr	3
73	RAD51D	ENST00000345365.6	871C>T	Arg291Cys	3						SAS	HP:0003002 - Breast carcinoma	uncertain	-0.6212	-0.497153	n	y	n	n	n	n	n	n	n
74											EUR	HP:0003002 - Breast carcinoma	no significant findings	0.06	0.557114	n	n	n	y	n	n	n	n	n
75	BRIP1	ENST00000259008.2	1255C>T	Arg419Trp	3						EUR	HP:0003002 - Breast carcinoma	uncertain	0.8674	1.8067	n	n	n	n	y	n	n	n	n
76											EUR	HP:0003002 - Breast carcinoma	no significant findings	0.8029	1.70687	n	y	n	n	n	n	n	n	n
77											EUR	HP:0003002 - Breast carcinoma	no significant findings	-0.2827	0.0267304	y	n	n	n	n	n	n	n	n
78	CHEK2	ENST00000328354.6	1100del	Thr367Metfs*15	5						EUR	HP:0003002 - Breast carcinoma	significant findings	1.2974	2.47219	y	y	n	n	y	n	n	n	n
79											EUR	HP:0003002 - Breast carcinoma	no significant findings	0.5267	1.27941	n	y	n	n	n	n	n	n	n
80	ATM	ENST00000278616.4	1595G>A	Cys532Tyr	3						EUR	HP:0003002 - Breast carcinoma	uncertain	-0.3282	-0.0436882	n	y	n	n	n	n	n	n	n
81											EUR	HP:0025318 - Ovarian carcinoma	no significant findings	-0.3838	-0.129738	n	n	n	n	n	n	n	n	y
82											ADMIXED/UNKNOWN	HP:0003002 - Breast carcinoma	no significant findings	0.1104	0.635117	n	y	n	n	n	n	n	n	n
83	ATM	ENST00000278616.4	3G>A	Met1?	4						EUR	HP:0003002 - Breast carcinoma	significant findings	1.2298	2.36757	y	n	n	n	n	n	n	n	n
84	BRIP1	ENST00000259008.2	3444C>A	Asp1148Glu	3						EUR	HP:0003002 - Breast carcinoma	uncertain	1.1302	2.21342	n	y	n	n	n	n	n	n	n
85	TP53	ENST00000359597.4	818G>A	Arg273His	5						EUR	HP:0003002 - Breast carcinoma	significant findings	-0.8118	-0.792138	n	y	n	n	n	n	n	n	n
	CDH1	ENST00000261769.5	928G>A	Glu310Lys	3
86											EUR	HP:0025318 - Ovarian carcinoma	no significant findings	0.8779	1.82295	n	n	n	y	n	n	n	n	y
87	ATM	ENST00000278616.4	2021A>G,	His674Arg	3						ADMIXED/UNKNOWN	HP:0003002 - Breast carcinoma	uncertain	0.4721	1.19491	y	y	n	n	n	n	n	n	n
88											EUR	HP:0003002 - Breast carcinoma	no significant findings	-0.0194	0.43423	n	y	n	n	n	n	n	n	n
89	BRCA2	ENST00000544455.1	1193T>A	Leu398Gln	3						EUR	HP:0003002 - Breast carcinoma	uncertain	0.5252	1.27709	n	y	n	n	y	n	n	n	n
	PALB2	ENST00000261584.4	13C>T	Pro5Ser	3
90											EUR	HP:0003002 - Breast carcinoma	no significant findings	0.927	1.89894	y	n	n	n	n	n	n	n	n
91											EUR	HP:0003002 - Breast carcinoma	no significant findings	-0.1164	0.284107	n	y	n	n	n	n	n	n	n
92	CHEK2	ENST00000328354.6	c.1009-118_1009-87delinsC	?	5						EUR	HP:0003002 - Breast carcinoma	significant findings	0.2802	0.89791	n	y	n	n	n	n	n	n	n
93						MUTYH	ENST00000450313.1	536A>G	Tyr179Cys	5	EUR	HP:0003002 - Breast carcinoma	no significant findings	0.4362	1.13934	n	n	n	y	n	n	n	n	n
94											EUR	HP:0003002 - Breast carcinoma	no significant findings	0.1186	0.647807	y	n	n	n	n	n	n	n	n
95						MYBPC3	ENST00000545968.1	3190+5G>A	?	5	EUR	HP:0003002 - Breast carcinoma	no significant findings	-0.8383	-0.833151	n	n	y	y	n	n	n	n	n
96											EUR	HP:0003002 - Breast carcinoma	no significant findings	0.2093	0.78818	y	y	n	n	y	n	n	n	n
97	CHEK2	ENST00000328354.6	1100del	Thr367Metfs*15	5						EUR	HP:0003002 - Breast carcinoma	significant findings	0.0896	0.602925	y	y	n	n	n	n	n	n	n
98	ATM	ENST00000278616.4	5890A>G	Lys1964Glu	3						EUR	HP:0003002 - Breast carcinoma	uncertain	0.4616	1.17866	y	y	n	n	n	n	n	n	n
99											EUR	HP:0003002 - Breast carcinoma	no significant findings	0.2347	0.827491	y	y	y	y	n	n	n	n	n
100											EUR	HP:0003002 - Breast carcinoma	no significant findings	0.9816	1.98344	n	y	n	y	n	n	n	n	n
101											EUR	HP:0003002 - Breast carcinoma	no significant findings	-0.0421	0.399098	n	y	n	n	n	n	n	n	n
102											EUR	HP:0003002 - Breast carcinoma	no significant findings	-0.2657	0.0530407	n	y	n	n	n	n	n	n	n
103											EUR	HP:0003002 - Breast carcinoma	no significant findings	0.3738	1.04277	n	y	n	n	n	n	n	n	n
104											EUR	HP:0003002 - Breast carcinoma	no significant findings	0.0363	0.520435	n	y	n	n	n	n	n	n	n
105											EUR	HP:0003002 - Breast carcinoma	no significant findings	0.2568	0.861694	y	y	n	n	n	n	n	n	n
106											EUR	HP:0025318 - Ovarian carcinoma	no significant findings	-0.479	-0.277076	n	n	n	n	n	n	n	n	y
107											EUR	HP:0003002 - Breast carcinoma	no significant findings	-0.7602	-0.712278	n	y	n	n	y	n	n	y	n
108											EUR	HP:0003002 - Breast carcinoma	no significant findings	-0.6306	-0.511701	n	n	n	y	n	n	n	n	n
109											EUR	HP:0003002 - Breast carcinoma	no significant findings	0.2589	0.864944	n	n	n	y	n	n	n	n	n
110	BRCA2	ENST00000544455.1	9455_9456del	Glu3152Glyfs*15	5						EUR	HP:0003002 - Breast carcinoma	significant findings	-0.181	0.184128	y	y	n	n	n	n	y	n	n
111						MUTYH	ENST00000450313.1	536A>G	Tyr179Cys	5	EUR	HP:0025318 - Ovarian carcinoma	no significant findings	-0.1811	0.183973	n	n	n	y	n	n	n	n	y
112											EUR	HP:0003002 - Breast carcinoma	no significant findings	-1.258	-1.4827	n	y	n	n	n	n	n	n	n
113											EUR	HP:0003002 - Breast carcinoma	no significant findings	0.4935	1.22803	n	n	n	y	n	n	n	n	n
114											EUR	HP:0003002 - Breast carcinoma	no significant findings	0.1792	0.741596	y	y	n	n	y	n	n	y	n
115											EUR	HP:0003002 - Breast carcinoma	no significant findings	0.325	0.967245	n	n	n	n	n	n	n	y	n
116											EUR	HP:0003002 - Breast carcinoma	no significant findings	-0.8751	-0.890105	n	n	n	n	n	n	y	n	n
117											EUR	HP:0003002 - Breast carcinoma	no significant findings	-0.5141	-0.331399	n	y	n	n	n	n	n	n	n
118											EUR	HP:0025318 - Ovarian carcinoma	no significant findings	-0.4244	-0.192573	n	n	n	n	n	n	n	n	y
119											EUR	HP:0003002 - Breast carcinoma	no significant findings	0.1087	0.632486	n	y	n	n	n	n	n	n	n
120											EUR	HP:0003002 - Breast carcinoma	no significant findings	-0.2804	0.03029	n	y	n	n	n	n	n	n	n
121	ATM	ENST00000278616.4	7517_7520del	Arg2506Thrfs*3	5						EUR	HP:0003002 - Breast carcinoma	significant findings	-1.5625	-1.95397	y	y	n	n	n	n	n	n	n
122											EUR	HP:0003002 - Breast carcinoma	no significant findings	-0.7987	-0.771863	n	n	n	n	y	n	n	n	n
123											EUR	HP:0003002 - Breast carcinoma	no significant findings	0.981	1.98251	y	y	n	n	n	n	n	n	n
124											EUR	HP:0003002 - Breast carcinoma	no significant findings	0.499	1.23654	y	y	n	n	y	n	n	n	n
125	BRCA2	ENST00000544455.1	5210A>T	Asp1737Val	3						EUR	HP:0003002 - Breast carcinoma	uncertain	-0.1169	0.283333	y	n	n	n	n	n	n	n	n
126											EUR	HP:0003002 - Breast carcinoma	no significant findings	-0.7886	-0.756232	n	n	n	y	n	n	n	n	n
127											EUR	HP:0003002 - Breast carcinoma	no significant findings	0.2464	0.845599	n	n	n	y	n	n	n	y	n
128						HFE	ENST00000357618.5	187C>G	His63Asp	5	EUR	HP:0003002 - Breast carcinoma	no significant findings	-0.1422	0.244177	n	n	n	y	n	n	n	n	n
129											EUR	HP:0025318 - Ovarian carcinoma	no significant findings	0.2225	0.808609	n	y	n	y	n	n	n	n	y
130						HFE	ENST00000357618.5	187C>G	His63Asp	5	EUR	HP:0003002 - Breast carcinoma	no significant findings	-0.2021	0.151472	n	y	n	n	n	n	n	n	n
131											EUR	HP:0003002 - Breast carcinoma	no significant findings	1.1153	2.19036	y	y	n	n	n	n	n	n	n
132	CHEK2	ENST00000328354.6	190G>A	Glu64Lys	3						EUR	HP:0003002 - Breast carcinoma	uncertain	-0.1237	0.272809	y	y	n	n	n	n	n	n	n
133											EUR	HP:0003002 - Breast carcinoma	no significant findings	-0.5462	-0.381079	n	y	n	n	n	n	n	n	n
134											EUR	HP:0003002 - Breast carcinoma	no significant findings	-0.1845	0.178711	n	y	n	n	n	n	n	y	n
135											EUR	HP:0003002 - Breast carcinoma	no significant findings	-0.7946	-0.765518	n	y	n	n	n	n	n	n	n
136	PALB2	ENST00000261584.4	808A>G	Ser270Gly	3						EUR	HP:0003002 - Breast carcinoma	uncertain	-0.1943	0.163544	n	y	n	n	y	n	n	n	n
137						LDLR	ENST00000558518.1	1987+1G>C	?	4	EUR	HP:0003002 - Breast carcinoma	no significant findings	0.3749	1.04447	y	y	n	n	n	n	n	n	n
138											EUR	HP:0003002 - Breast carcinoma	no significant findings	0.0896	0.602925	n	n	n	n	n	n	n	y	n
139	BRCA2	ENST00000544455.1	1744A>G	Thr582Ala	3						EUR	HP:0003002 - Breast carcinoma	uncertain	0.3633	1.02652	n	y	n	n	n	n	n	n	n
140											EUR	HP:0003002 - Breast carcinoma	no significant findings	-0.7427	-0.685194	n	y	n	n	y	n	n	n	n
141											EUR	HP:0003002 - Breast carcinoma	no significant findings	-0.541	-0.373031	n	y	n	n	n	n	n	n	n
142											EUR	HP:0003002 - Breast carcinoma	no significant findings	0.156	0.70569	n	n	n	n	n	y	n	n	n
143											EUR	HP:0003002 - Breast carcinoma	no significant findings	0.211	0.790811	y	n	n	n	n	n	n	n	n
144	BRCA1	ENST00000357654.3	5161_5163del	Gln1721del	3						EUR	HP:0003002 - Breast carcinoma	uncertain	-0.5976	-0.460629	y	y	n	n	n	n	n	n	n
145											EUR	HP:0003002 - Breast carcinoma	no significant findings	0.1133	0.639605	y	n	n	n	n	n	n	n	n
146											EUR	HP:0003002 - Breast carcinoma	no significant findings	-0.148	0.235201	n	y	n	n	n	n	n	n	n
147	CHEK2	ENST00000260947.4	1427C>T	Thr476Met	4						EUR	HP:0003002 - Breast carcinoma	significant findings	-0.0971	0.313977	y	y	n	n	y	n	n	n	n
	BARD1	ENST00000260947.4	1350T>G	Asn450Lys	3
148	RAD51C	ENST00000337432.4	994C>T	Gln332*	4						EUR	HP:0003002 - Breast carcinoma	significant findings	-0.6252	-0.503344	n	n	n	n	n	n	y	n	n
149											EUR	HP:0003002 - Breast carcinoma	no significant findings	0.2941	0.919422	n	n	n	n	n	n	y	n	n
150	CHEK2	ENST00000328354.6	*18C>T	?	3						EUR	HP:0003002 - Breast carcinoma	uncertain	-1.0133	-1.10399	y	n	n	n	n	n	n	n	n
151											EUR	HP:0025318 - Ovarian carcinoma	no significant findings	-1.1338	-1.29049	n	n	n	n	n	n	n	n	y
152	ATM	ENST00000278616.4	2250G>A	Lys750=	5						EUR	HP:0003002 - Breast carcinoma	significant findings	-0.2772	0.0352426	n	y	n	n	n	n	n	n	n
153											EUR	HP:0025318 - Ovarian carcinoma	no significant findings	-0.4541	-0.238539	n	n	n	n	n	n	n	n	y
154	PALB2	ENST00000261584.4	757_758del	Leu253Ilefs*3	5						EUR	HP:0003002 - Breast carcinoma	significant findings	0.2435	0.84111	y	y	n	n	n	n	n	n	n
155											EUR	HP:0003002 - Breast carcinoma	no significant findings	0.0133	0.484839	n	y	n	n	n	n	n	n	n
156											EUR	HP:0003002 - Breast carcinoma	no significant findings	0.2603	0.867111	n	y	n	n	n	n	n	n	n
157	BRCA1	ENST00000357654.3	5306A>G	Tyr1769Cys	3						SAS	HP:0003002 - Breast carcinoma	uncertain	-0.6311	-0.512475	n	n	n	n	n	n	n	y	n
158											EUR	HP:0003002 - Breast carcinoma	no significant findings	0.1795	0.74206	n	y	n	n	n	n	n	n	n
159											EUR	HP:0003002 - Breast carcinoma	no significant findings	-1.5785	-1.97873	y	y	n	n	n	n	n	n	n
160											EUR	HP:0003002 - Breast carcinoma	no significant findings	-0.8395	-0.835008	y	y	n	n	n	n	n	n	n
161	ATM	ENST00000278616.4	2494C>T	Arg832Cys	3						ADMIXED/UNKNOWN	HP:0003002 - Breast carcinoma	uncertain	0.985	1.9887	n	y	n	n	y	n	y	n	n
162											EUR	HP:0003002 - Breast carcinoma	no significant findings	1.1953	2.31418	y	y	n	n	n	n	n	n	n
163	ATM	ENST00000278616.4	7358G>C	Arg2453Pro	3						EUR	HP:0025318 - Ovarian carcinoma	uncertain	-0.7465	-0.691075	y	y	n	y	n	n	n	n	y
164											EUR	HP:0003002 - Breast carcinoma	no significant findings	0.6722	1.50459	n	y	n	n	n	n	n	n	n
165	BRCA1	ENST00000357654.3	4689C>G	Tyr1563*	5						EUR	HP:0003002 - Breast carcinoma	significant findings	-1.088	-1.2196	y	n	n	n	n	n	n	y	n
	BARD1	ENST00000260947.4	1119T>A	Gly373=	3
166											EUR	HP:0003002 - Breast carcinoma	no significant findings	-0.2568	0.0668149	y	y	n	n	y	n	n	n	n
167											EUR	HP:0003002 - Breast carcinoma	no significant findings	0.2475	0.847301	y	y	n	n	y	n	n	n	n
168											EUR	HP:0003002 - Breast carcinoma	no significant findings	0.4039	1.08936	n	y	n	n	n	n	n	n	n
169											EUR	HP:0025318 - Ovarian carcinoma	no significant findings	0.303	0.933196	n	n	n	n	n	n	n	n	y
170											EUR	HP:0003002 - Breast carcinoma	no significant findings	1.0434	2.07909	y	y	n	n	n	n	n	n	n
171											EUR	HP:0003002 - Breast carcinoma	no significant findings	-0.2174	0.127793	y	n	n	n	n	n	n	n	n
172	BRCA2	ENST00000544455.1	1499del	Gly500Valfs*9	5						EUR	HP:0003002 - Breast carcinoma	significant findings	-0.1486	0.234272	y	n	n	n	n	n	n	n	n
173											EUR	HP:0003002 - Breast carcinoma	no significant findings	0.4264	1.12418	y	n	n	n	n	n	n	n	n
174						GLA	ENST00000218516.3	335G>A	Arg112His	5	EUR	HP:0003002 - Breast carcinoma	no significant findings	-0.4329	-0.205728	y	n	n	n	n	n	n	n	n
175	ATM	ENST00000525729.1	7475T>G	Leu2492Arg	3						EUR	HP:0003002 - Breast carcinoma	uncertain	-1.2385	-1.45253	n	y	n	n	n	n	n	n	n
176											EUR	HP:0025318 - Ovarian carcinoma	no significant findings	0.1081	0.631557	n	n	n	n	n	n	n	n	y
177	CHEK2	ENST00000328354.6	1283C>T	Ser428Phe	4						EUR	HP:0003002 - Breast carcinoma	significant findings	0.8478	1.77636	n	y	n	n	y	n	n	y	n
178											EAS	HP:0025318 - Ovarian carcinoma	no significant findings	0.0927	0.607723	n	n	n	n	n	n	n	n	y
179											EUR	HP:0003002 - Breast carcinoma	no significant findings	-1.3701	-1.6562	n	n	n	n	n	n	y	n	n
180											EUR	HP:0025318 - Ovarian carcinoma	no significant findings	0.226	0.814026	n	n	n	y	n	n	n	y	y
181											EUR	HP:0003002 - Breast carcinoma	no significant findings	-0.3199	-0.0308426	n	y	n	n	n	n	n	n	n
182											EUR	HP:0003002 - Breast carcinoma	no significant findings	-0.4642	-0.25417	n	y	n	n	n	n	n	n	n
183	BRCA2	ENST00000544455.1	1499del	Gly500Valfs*9	5	APOB	ENST00000233242.1	10580G>A	Arg3527Gln	5	EUR	HP:0003002 - Breast carcinoma	significant findings	-0.1007	0.308405	y	y	n	n	n	n	n	n	n
			1499del	Gly500Valfs*9	5	MUTYH	ENST00000450313.1	1187G>A	Gly396Asp	5
184											EUR	HP:0003002 - Breast carcinoma	no significant findings	0.4457	1.15405	n	y	n	n	n	n	n	y	n
185											EUR	HP:0003002 - Breast carcinoma	no significant findings	-0.385	-0.131595	y	n	n	n	n	n	n	n	n
186											EUR	HP:0003002 - Breast carcinoma	no significant findings	0.4465	1.15529	n	n	n	n	n	y	n	n	n
187	CHEK2	ENST00000328354.6	1100del	Thr367Metfs*15	5						EUR	HP:0003002 - Breast carcinoma	significant findings	0.6161	1.41777	y	n	n	n	n	n	n	n	n
188											EUR	HP:0003002 - Breast carcinoma	no significant findings	-0.3724	-0.112095	y	n	n	n	n	n	n	n	n
189	CHEK2	ENST00000328354.6	444+1G>A	?	5						ADMIXED/UNKNOWN	HP:0003002 - Breast carcinoma	significant findings	-0.1996	0.155341	y	y	n	n	n	n	n	n	n
190											EUR	HP:0003002 - Breast carcinoma	no significant findings	0.0664	0.567019	n	n	n	n	y	n	n	n	n
191											EUR	HP:0003002 - Breast carcinoma	no significant findings	-0.357	-0.0882609	n	y	n	n	y	n	n	n	n
192											EUR	HP:0003002 - Breast carcinoma	no significant findings	-0.4437	-0.222443	n	n	n	n	n	n	n	y	n
193	STK11	ENST00000326873.7	911G>A	Arg304Gln	3	HFE	ENST00000357618.5	187C>G	His63Asp	5	EUR	HP:0003002 - Breast carcinoma	uncertain	-0.9283	-0.97244	y	y	n	n	n	n	n	n	n
194											EUR	HP:0003002 - Breast carcinoma	no significant findings	0.4183	1.11164	n	n	n	n	n	n	n	y	n
195											EUR	HP:0003002 - Breast carcinoma	no significant findings	-0.092	0.32187	n	n	n	y	n	n	n	n	n
196											EUR	HP:0003002 - Breast carcinoma	no significant findings	-0.1697	0.201616	y	y	n	n	n	n	n	n	n
197	ATM	ENST00000525729.1	902G>A	Gly301Asp	3						EUR	HP:0003002 - Breast carcinoma	uncertain	-0.1318	0.260273	y	y	n	n	n	n	n	n	n
198											EUR	HP:0003002 - Breast carcinoma	no significant findings	-1.0826	-1.21124	n	n	n	n	n	n	n	y	n
199											EUR	HP:0003002 - Breast carcinoma	no significant findings	-0.6947	-0.610907	n	y	n	n	n	n	n	n	n
200											EUR	HP:0003002 - Breast carcinoma	no significant findings	0.5314	1.28668	n	n	n	n	n	n	n	y	n
201											EUR	HP:0003002 - Breast carcinoma	no significant findings	-0.2848	0.0234803	n	n	n	n	n	n	n	y	n
202	PALB2	ENST00000261584.4	13C>T	Pro5Ser	3						EUR	HP:0003002 - Breast carcinoma	uncertain	-0.2053	0.146519	n	y	n	n	n	n	n	n	n
203											EUR	HP:0003002 - Breast carcinoma	no significant findings	0.8508	1.78101	n	n	n	y	n	n	n	n	n
204											EUR	HP:0003002 - Breast carcinoma	no significant findings	0.5866	1.37211	n	y	n	n	n	n	n	n	n
205											EUR	HP:0025318 - Ovarian carcinoma	no significant findings	-0.9111	-0.945821	n	n	n	n	n	n	n	n	y
206											EUR	HP:0003002 - Breast carcinoma	no significant findings	-0.0041	0.457909	n	y	n	n	n	n	n	n	n
207											EUR	HP:0003002 - Breast carcinoma	no significant findings	-0.1811	0.183973	n	n	n	n	n	n	n	y	n
208	ATM	ENST00000525729.1	4362A>C	Lys1454Asn	3						EUR	HP:0003002 - Breast carcinoma	uncertain	-0.1901	0.170044	n	y	n	n	n	n	n	n	n
209											EUR	HP:0003002 - Breast carcinoma	no significant findings	-0.6525	-0.545595	n	y	n	n	n	n	n	n	n
210											EUR	HP:0003002 - Breast carcinoma	no significant findings	-0.126	0.269249	n	n	n	n	n	n	n	y	n
211											EUR	HP:0003002 - Breast carcinoma	no significant findings	1.5606	2.87954	n	y	n	n	n	n	n	n	n
212											EUR	HP:0003002 - Breast carcinoma	no significant findings	0.147	0.691761	y	y	n	n	n	n	n	n	n
213	BRCA1	ENST00000357654.3	3228_3229del	Gly1077Alafs*8	5						EUR	HP:0025318 - Ovarian carcinoma	significant findings	0.0605	0.557888	n	n	y	y	n	n	n	n	y
214											EUR	HP:0003002 - Breast carcinoma; HP:0025318 - Ovarian carcinoma	no significant findings	-0.0869	0.329763	y	y	n	y	n	n	n	n	y
215											EUR	HP:0003002 - Breast carcinoma	no significant findings	-0.7031	-0.623907	n	y	n	n	n	n	n	n	n
216											EUR	HP:0003002 - Breast carcinoma	no significant findings	0.4244	1.12108	n	y	n	n	n	n	n	n	n
217											EUR	HP:0025318 - Ovarian carcinoma	no significant findings	0.2481	0.84823	n	n	n	y	n	n	n	n	y
218											EUR	HP:0003002 - Breast carcinoma	no significant findings	-0.4262	-0.195359	n	y	n	y	n	n	n	y	n
219											EUR	HP:0003002 - Breast carcinoma	no significant findings	-1.1792	-1.36075	y	y	n	n	n	n	n	n	n
220	BRCA2	ENST00000544455.1	1608_1609del	Glu537Lysfs*22	5						EUR	HP:0003002 - Breast carcinoma	significant findings	-0.0583	0.374026	n	y	n	y	n	n	n	y	n
221											EUR	HP:0003002 - Breast carcinoma	no significant findings	-0.5655	-0.410949	y	y	n	n	n	n	n	y	n
222											EUR	HP:0003002 - Breast carcinoma	no significant findings	1.6459	3.01155	y	y	n	n	y	n	n	n	n
223	CDH1	ENST00000261769.5	875_877del	Asp292del	3						EUR	HP:0003002 - Breast carcinoma	uncertain	0.2993	0.92747	n	n	n	n	y	n	n	n	n
224											EUR	HP:0003002 - Breast carcinoma	no significant findings	-0.1271	0.267547	n	y	n	n	n	n	n	n	n
225											EUR	HP:0003002 - Breast carcinoma	no significant findings	0.6059	1.40198	y	y	n	n	y	n	n	n	n
226											ADMIXED/UNKNOWN	HP:0025318 - Ovarian carcinoma	no significant findings	-0.9234	-0.964857	n	n	n	y	n	n	n	n	y
227											EUR	HP:0003002 - Breast carcinoma	no significant findings	0.1197	0.64951	y	n	n	n	n	n	n	n	n
228	CHEK2	ENST328354	1462-869_1542+755del	(Asp488_Gln514del)	3						EUR	HP:0003002 - Breast carcinoma	significant findings	0.3439	0.996496	y	y	n	n	n	n	n	n	n
229						KCNH2	ENST00000262186.5	221_251dup	Gln84Hisfs*71	5	ADMIXED/UNKNOWN	HP:0003002 - Breast carcinoma	no significant findings	0.1607	0.712964	n	y	n	n	n	n	n	n	n
230											EUR	HP:0003002 - Breast carcinoma	no significant findings	1.1784	2.28802	y	y	n	n	n	n	n	n	n
231	ATM	ENST00000278616.4	8895G>C	Leu2965Phe	3						EUR	HP:0003002 - Breast carcinoma	uncertain	0.6459	1.46389	y	y	n	n	n	n	n	n	n
232	RAD51C	ENST00000337432.4	1026+5_1026+7del	?	4						EUR	HP:0003002 - Breast carcinoma	significant findings	-0.1002	0.309179	n	y	n	n	n	n	n	n	n
233											EUR	HP:0003002 - Breast carcinoma	no significant findings	0.7969	1.69759	n	n	n	n	n	n	n	y	n
234											EUR	HP:0003002 - Breast carcinoma	no significant findings	-0.2805	0.0301353	n	y	n	n	n	n	n	n	n
235											EUR	HP:0003002 - Breast carcinoma	no significant findings	0.6526	1.47426	y	y	n	n	n	n	n	n	n
236											EUR	HP:0003002 - Breast carcinoma	no significant findings	-1.1266	-1.27934	y	y	n	n	y	n	n	n	n
237	BRCA2	ENST00000544455.1	9317G>A	Trp3106*	5						ADMIXED/UNKNOWN	HP:0003002 - Breast carcinoma	significant findings	0.2287	0.818205	n	y	n	n	n	n	n	y	n
238											EUR	HP:0003002 - Breast carcinoma	no significant findings	0.0376	0.522447	n	y	n	n	y	n	n	n	n
239											EUR	HP:0003002 - Breast carcinoma	no significant findings	1.6422	3.00583	n	y	n	n	y	n	n	n	n
240											EUR	HP:0003002 - Breast carcinoma	no significant findings	-0.2594	0.0627909	y	n	n	n	n	n	n	n	n
241	ATM	ENST00000278616.4	4358T>G	Ile1453Arg	3						EAS	HP:0003002 - Breast carcinoma	uncertain	1.184	2.29669	n	y	n	n	n	n	n	n	n
	ATM	ENST00000278616.4	c.4909+4C>T	?	3
242											EUR	HP:0003002 - Breast carcinoma	no significant findings	0.5311	1.28622	n	n	n	n	y	n	n	n	n
243											EUR	HP:0003002 - Breast carcinoma	no significant findings	-0.3276	-0.0427596	n	n	n	n	n	n	n	y	n
244											EUR	HP:0003002 - Breast carcinoma	no significant findings	-0.7223	-0.653622	n	n	n	n	n	y	n	n	n
245											EUR	HP:0003002 - Breast carcinoma	no significant findings	-0.6236	-0.500868	y	y	n	y	n	n	n	n	n
246											EUR	HP:0003002 - Breast carcinoma	no significant findings	-0.0131	0.44398	y	n	n	n	n	n	n	n	n
247											EUR	HP:0003002 - Breast carcinoma	no significant findings	1.4303	2.67788	y	y	n	n	y	n	n	n	n
248											EUR	HP:0003002 - Breast carcinoma	no significant findings	1.2831	2.45006	y	y	n	n	n	n	n	n	n
249	PALB2	ENST00000261584.4	2821A>G	Ile941Val	3						EUR	HP:0003002 - Breast carcinoma	uncertain	1.4356	2.68608	y	y	n	n	n	n	n	n	n
250											EUR	HP:0003002 - Breast carcinoma	no significant findings	-0.2213	0.121757	y	n	n	n	n	n	n	n	n
251											EUR	HP:0003002 - Breast carcinoma	no significant findings	-0.1383	0.250213	n	y	n	n	n	n	n	n	n
252											EUR	HP:0003002 - Breast carcinoma	no significant findings	-0.1739	0.195116	n	y	n	n	n	n	n	n	n
253											EUR	HP:0003002 - Breast carcinoma	no significant findings	0.8736	1.81629	n	y	n	n	n	n	n	n	n
254											EUR	HP:0003002 - Breast carcinoma	no significant findings	0.5922	1.38078	y	y	n	n	n	y	n	n	n
255	BRCA2	ENST00000544455.1	7975A>G	Arg2659Gly	5						EUR	HP:0003002 - Breast carcinoma	significant findings	0.016	0.489017	y	y	n	n	y	n	n	n	n
256	ATM	ENST00000278616.4	5301T>C	Phe1767=	3						EUR	HP:0003002 - Breast carcinoma	uncertain	0.9026	1.86117	n	y	n	n	n	n	n	n	n
257											EUR	HP:0003002 - Breast carcinoma	no significant findings	-0.2811	0.0292067	n	y	n	n	n	n	n	n	n
258											EUR	HP:0003002 - Breast carcinoma	no significant findings	-0.1518	0.229319	n	y	n	y	n	n	n	n	n
259											EUR	HP:0025318 - Ovarian carcinoma	no significant findings	-0.7527	-0.700671	n	n	n	n	n	n	n	n	y
260	ATM	ENST00000278616.4	3663G>A	Trp1221*	5						EUR	HP:0025318 - Ovarian carcinoma	significant findings	-0.3976	-0.151096	n	n	n	y	n	n	n	n	y
261											EUR	HP:0003002 - Breast carcinoma	no significant findings	0.1852	0.750882	y	y	n	n	n	n	n	n	n
262											EUR	HP:0003002 - Breast carcinoma	no significant findings	-0.2095	0.140019	y	y	n	n	y	y	n	n	n
263						ATP7B	ENST00000242839.4	778dup	Gln260Profs*10	5	EUR	HP:0003002 - Breast carcinoma	no significant findings	0.055	0.549376	n	y	n	n	n	n	n	n	n
						ATP7B	ENST00000242839.4	524_525del	Lys175Serfs*28	5
264											EUR	HP:0003002 - Breast carcinoma	no significant findings	0.0268	0.505732	n	y	n	n	n	n	n	n	n
265											EUR	HP:0003002 - Breast carcinoma	no significant findings	0.4565	1.17076	y	y	n	n	n	n	n	n	n
266											EUR	HP:0003002 - Breast carcinoma	no significant findings	0.1723	0.730917	n	n	n	n	n	n	n	y	n
267	BRCA2	:ENST00000544455.6	5993A>G	Gln1998Arg	3						EUR	HP:0003002 - Breast carcinoma	uncertain	-0.3676	-0.104666	n	n	n	n	n	n	y	n	n
268											EUR	HP:0003002 - Breast carcinoma	no significant findings	-0.1469	0.236903	y	n	n	n	n	n	n	n	n
269											EUR	HP:0003002 - Breast carcinoma	no significant findings	0.2856	0.906267	n	y	n	n	n	n	n	n	n
270											EUR	HP:0003002 - Breast carcinoma	no significant findings	0.1242	0.656474	y	y	n	n	n	n	n	n	n
271											SAS	HP:0003002 - Breast carcinoma	no significant findings	-0.0672	0.360252	n	y	n	n	n	n	n	n	n
272											EUR	HP:0003002 - Breast carcinoma	no significant findings	-0.4431	-0.221515	y	y	n	n	n	n	n	n	n
273											EUR	HP:0003002 - Breast carcinoma	no significant findings	0.493	1.22725	n	n	n	y	n	n	n	n	n
274											EUR	HP:0003002 - Breast carcinoma	no significant findings	-0.207	0.143888	n	y	n	n	y	n	n	n	n
275											EUR	HP:0003002 - Breast carcinoma	no significant findings	0.6887	1.53013	n	n	n	n	n	n	n	y	n
276											EUR	HP:0003002 - Breast carcinoma	no significant findings	-0.0858	0.331465	y	y	n	n	n	n	n	n	n
277											EUR	HP:0003002 - Breast carcinoma	no significant findings	-0.3118	-0.0183066	n	y	n	n	n	n	n	n	n
278	RAD51D	ENST00000345365.11	239C>T	Ala80Val	3						EUR	HP:0003002 - Breast carcinoma	uncertain	0.8429	1.76878	n	y	n	n	n	n	n	n	n
279											EUR	HP:0003002 - Breast carcinoma	no significant findings	0.7381	1.60658	n	y	n	n	n	n	n	n	n
280											EUR	HP:0003002 - Breast carcinoma	no significant findings	0.5996	1.39223	y	y	n	n	n	n	n	n	n
281											EUR	HP:0003002 - Breast carcinoma	no significant findings	-0.1071	0.2985	y	y	y	y	n	n	n	n	n
282											EUR	HP:0003002 - Breast carcinoma	no significant findings	-0.5441	-0.377829	y	y	n	n	n	n	n	n	n
283											EUR	HP:0003002 - Breast carcinoma	uncertain	-1.1192	-1.26789	n	n	n	n	y	n	n	n	n
284											EUR	HP:0025318 - Ovarian carcinoma	no significant findings	-0.6753	-0.580882	n	n	n	n	n	n	n	n	y
285	ATM	ENST00000675843.1	2159G>A	Arg720His	3						EUR	HP:0003002 - Breast carcinoma	uncertain	-0.9544	-1.01283	n	n	n	n	y	n	n	n	n
286											EUR	HP:0025318 - Ovarian carcinoma	no significant findings	-0.7392	-0.679778	n	n	n	n	n	n	n	n	y
287											EUR	HP:0003002 - Breast carcinoma	no significant findings	0.6298	1.43897	n	y	n	n	n	n	n	n	n
288											EUR	HP:0003002 - Breast carcinoma	no significant findings	0.7801	1.67159	n	n	n	y	n	n	n	n	n
289	BRCA1	ENST00000357654.9	3756_3759del	Ser1253Argfs*10	5						EUR	HP:0003002 - Breast carcinoma	significant findings	-1.0425	-1.14918	y	y	n	n	y	y	n	n	n
290											EUR	HP:0003002 - Breast carcinoma	no significant findings	-0.7986	-0.771709	n	n	n	y	n	n	n	n	n
291	ATM	ENST00000675843.1	2459A>G	Lys820Arg)	3						EUR	HP:0003002 - Breast carcinoma	uncertain	0.7008	1.54886	n	y	n	n	n	n	n	n	n
292											EUR	HP:0003002 - Breast carcinoma	no significant findings	0.5881	1.37443	n	y	n	n	y	n	n	n	n
293	CDH1	ENST00000261769.10	2620G>A	Asp874Asn	3						EUR	HP:0025318 - Ovarian carcinoma	uncertain	0.3843	1.05902	n	n	n	n	n	n	n	n	y
294	BRCA1	ENST00000357654.9	1510del	Arg504Valfs*28	5	TTN	ENST00000589042.5	48400A>T	Lys16134*	4	EUR	HP:0003002 - Breast carcinoma	significant findings	-0.5632	-0.407389	y	y	n	y	n	y	n	y	n
295											EUR	HP:0003002 - Breast carcinoma	no significant findings	1.3772	2.5957	y	y	n	n	n	n	n	n	n
296	ATM	ENST00000675843.1	7816A>G	Ile2606Val	3						EUR	HP:0003002 - Breast carcinoma	uncertain	-0.8966	-0.92338	y	n	n	n	n	n	n	n	n
	ATM		chr11(NC_000011.9):(108356932_108362967)_(108373545_108379636)dup (Duplikation Exons 62 und 63)		3
297	BRCA2	ENST00000544455.6	6405_6409del	Asn2135Lysfs*3	5						EUR	HP:0003002 - Breast carcinoma	significant findings	-1.2556	-1.47899	n	y	n	n	n	n	n	n	n
	PALB2	ENST00000261584.9	2311A>G	Ser771Gly	3
298	BARD1	ENST00000260947	159-2518_1315-2073del (Exons 2-4)	?	4						EUR	HP:0003002 - Breast carcinoma	significant findings	-0.3667	-0.103273	n	y	n	n	n	n	n	n	n
299											EUR	HP:0003002 - Breast carcinoma	no significant findings	-0.1095	0.294786	n	n	n	y	n	n	n	n	n
300											EUR	HP:0003002 - Breast carcinoma	no significant findings	-0.464	-0.253861	n	n	y	y	n	n	n	n	n
301											EUR	HP:0003002 - Breast carcinoma	no significant findings	-0.6692	-0.571441	n	n	n	n	n	n	n	y	n
302											EUR	HP:0003002 - Breast carcinoma	no significant findings	-0.0076	0.452492	n	n	n	y	n	n	n	n	n
303											EUR	HP:0003002 - Breast carcinoma	no significant findings	-1.1496	-1.31494	n	y	n	n	n	n	n	y	n
304											EUR	HP:0003002 - Breast carcinoma	no significant findings	-0.6086	-0.477653	n	n	n	n	y	n	n	n	n
305											EUR	HP:0003002 - Breast carcinoma	no significant findings	0.057	0.552471	n	y	n	n	n	n	n	n	n
306	BRCA2	ENST00000544455.1	1296_1297del	Asn433Glnfs*18	5						EUR	HP:0003002 - Breast carcinoma	significant findings	-0.958	-1.01841	n	y	n	n	n	y	n	n	n
307											EUR	HP:0025318 - Ovarian carcinoma	no significant findings	-0.1013	0.307476	n	n	n	y	n	n	n	n	y
308											EUR	HP:0025318 - Ovarian carcinoma	no significant findings	0.002	0.46735	n	n	n	n	n	n	n	n	y
309											EUR	HP:0003002 - Breast carcinoma	no significant findings	-0.2658	0.0528859	n	y	n	n	n	y	n	n	n
310											EUR	HP:0003002 - Breast carcinoma	significant findings	0.301	0.930101	n	y	n	n	n	n	n	n	n
311	CHEK2	ENST00000404276.6	855C>G	Ile285Met	3						EUR	HP:0003002 - Breast carcinoma	uncertain	0.7103	1.56356	n	y	n	n	n	n	n	n	n
312	ATM	ENST00000675843.1	4362A>C	Lys1454Asn	3						EUR	HP:0003002 - Breast carcinoma	uncertain	0.3693	1.03581	y	y	n	n	n	n	n	n	n
313	BRCA2	ENST00000544455.6	4478_4481del	Glu1493Valfs*10	5						EUR	HP:0025318 - Ovarian carcinoma	significant findings	-0.4008	-0.156049	n	n	n	n	n	n	n	n	y
314	PALB2	ENST00000261584.9	3320T>C	Leu1107Pro	3						EUR	HP:0003002 - Breast carcinoma	uncertain	0.1299	0.665296	y	n	n	n	n	n	n	n	n
	STK11	ENST00000326873.12	992G>A	Arg331Gln	3
315	ATM	ENST00000675843.1	5932G>T	Glu1978*	5						EUR	HP:0003002 - Breast carcinoma	significant findings	-0.2666	0.0516478	n	y	n	n	n	n	n	n	n
316											EUR	HP:0003002 - Breast carcinoma	no significant findings	-0.1311	0.261356	y	y	n	n	n	n	n	n	n
317	CHEK2	ENST00000404276.6	422A>C	Lys141Thr	3						EUR	HP:0003002 - Breast carcinoma	uncertain	0.2281	0.817276	n	n	n	n	y	y	n	n	n
318											EUR	HP:0003002 - Breast carcinoma	no significant findings	-0.4059	-0.163942	y	n	n	n	n	n	n	n	n
319											EUR	HP:0003002 - Breast carcinoma	no significant findings	0.4975	1.23422	n	y	n	n	n	n	n	n	n
320	ATM	ENST00000675843.1	790del	Tyr264Ilefs*12	5						EUR	HP:0003002 - Breast carcinoma	significant findings	0.4459	1.15436	y	y	n	n	n	n	n	n	n
321											EUR	HP:0003002 - Breast carcinoma	no significant findings	-1.0519	-1.16373	y	y	n	n	n	n	n	n	n
322	BRCA1	ENST00000357654.9	1226T>C	Val409Ala	3						EUR	HP:0003002 - Breast carcinoma	uncertain	-1.0733	-1.19685	y	y	n	n	n	n	n	n	n
	RAD51C	ENST00000337432.9	506T>C	Val169Ala	3
	BRIP1	ENST00000259008.7	3703A>G	Lys1235Glu	3
323	TP53	ENST00000359597.8	817C>T	Arg273Cys	5						EUR	HP:0003002 - Breast carcinoma	significant findings	-0.3197	-0.0305331	n	n	n	n	y	y	n	n	n
324											EUR	HP:0003002 - Breast carcinoma	no significant findings	0.3649	1.029	y	y	n	n	n	n	n	n	n
325	BRIP1	ENST00000259008.7	139C>G	Pro47Ala	3						SAS	HP:0025318 - Ovarian carcinoma	uncertain	-0.831	-0.821853	n	n	n	n	n	n	n	n	y
326	BRIP1	ENST00000259008.7	2593C>T	Arg865Trp	3						EUR	HP:0003002 - Breast carcinoma	uncertain	-0.4485	-0.229872	n	y	n	n	n	n	n	n	n
327	BRCA1	ENST00000357654.9	3607C>T	Arg1203*	5						EUR	HP:0025318 - Ovarian carcinoma	significant findings	0.0264	0.505113	n	n	y	n	n	n	n	n	y
328											EUR	HP:0003002 - Breast carcinoma	no significant findings	-0.397	-0.150167	n	y	n	n	n	n	n	n	n
329	CHEK2	ENST00000404276.6	499G>A	Gly167Arg	4						EUR	HP:0003002 - Breast carcinoma	significant findings	0.1898	0.758001	n	y	n	n	n	n	n	n	n
330											EUR	HP:0003002 - Breast carcinoma	no significant findings	-0.7767	-0.737815	n	y	n	n	n	n	n	n	n
331	RAD51C	ENST00000337432.9	677T>C	Leu226Pro	3						EUR	HP:0003002 - Breast carcinoma	uncertain	0.491	1.22416	y	y	n	n	n	n	n	n	n
332											EUR	HP:0003002 - Breast carcinoma	no significant findings	-0.532	-0.359102	n	y	n	y	n	n	n	n	n
333											EUR	HP:0025318 - Ovarian carcinoma	no significant findings	-0.369	-0.106833	n	n	n	n	n	n	n	n	y
334											EUR	HP:0003002 - Breast carcinoma	no significant findings	0.317	0.954864	y	y	n	n	n	n	n	n	n
335	CHEK2	ENST00000404276.6	1283C>T	Ser428Phe	4						EUR	HP:0003002 - Breast carcinoma	significant findings	-0.8197	-0.804364	n	y	n	n	n	n	n	n	n
336											EUR	HP:0003002 - Breast carcinoma	no significant findings	-0.0002	0.463945	y	y	n	n	y	n	n	n	n
337											EUR	HP:0003002 - Breast carcinoma	no significant findings	0.8207	1.73442	y	y	n	n	n	n	n	n	n
338						TSC1	ENST00000298552.9	2038G>T	Gly680*	4	EUR	HP:0025318 - Ovarian carcinoma	significant findings	0.0324	0.514399	n	n	n	n	n	n	n	n	y
339											ADMIXED/UNKNOWN	HP:0003002 - Breast carcinoma	no significant findings	-0.8794	-0.89676	n	n	n	n	n	n	n	y	n
340											EUR	HP:0025318 - Ovarian carcinoma	no significant findings	-1.4607	-1.79642	n	n	n	y	n	n	n	n	y
341											EUR	HP:0025318 - Ovarian carcinoma	no significant findings	-0.0345	0.41086	n	n	n	y	n	n	n	n	y
342											EUR	HP:0003002 - Breast carcinoma	no significant findings	1.3578	2.56567	y	n	n	n	n	n	n	n	n
343											EUR	HP:0025318 - Ovarian carcinoma	no significant findings	-0.0012	0.462397	n	n	n	n	y	n	n	n	y
344	BRCA1	ENST00000357654.9	3481_3491del	Glu1161Phefs*3	5						EUR	HP:0003002 - Breast carcinoma	significant findings	0.2024	0.777501	n	n	n	n	y	n	n	y	n
	BRIP1	ENST00000259008.7	2914G>A	Val972Ile	3
345	BARD1	ENST00000260947.9	1409A>G	Asn470Ser	3						EUR	HP:0003002 - Breast carcinoma	uncertain	-0.2028	0.150389	n	y	n	n	n	n	n	n	n
346	BRCA2	ENST00000544455.6	5428G>A	Val1810Ile	3						SAS	HP:0003002 - Breast carcinoma	uncertain	0.2075	0.785395	y	n	n	n	n	n	n	n	n
347											EUR	HP:0025318 - Ovarian carcinoma	no significant findings	-0.4975	-0.305707	n	n	y	n	n	n	n	n	y
348	BRCA1	ENST00000357654.9	5266dup	Gln1756Profs*74	5						EUR	HP:0003002 - Breast carcinoma	significant findings	-0.7287	-0.663527	n	n	n	y	y	n	n	y	n
349											EUR	HP:0025318 - Ovarian carcinoma	no significant findings	0.7186	1.5764	n	n	n	n	n	n	n	n	y
350											ADMIXED/UNKNOWN	HP:0003002 - Breast carcinoma	no significant findings	0.0112	0.481588	n	n	n	n	y	n	n	y	n
351											EUR	HP:0003002 - Breast carcinoma	no significant findings	-0.5553	-0.395162	n	n	n	n	n	n	n	y	n
352											EUR	HP:0025318 - Ovarian carcinoma	no significant findings	0.9956	2.00511	n	n	n	y	n	n	n	n	y
353											EUR	HP:0003002 - Breast carcinoma	no significant findings	0.0214	0.497375	n	y	n	n	n	n	n	n	n
354											EUR	HP:0003002 - Breast carcinoma	no significant findings	0.6604	1.48633	n	y	n	n	n	n	n	n	n
355											EUR	HP:0003002 - Breast carcinoma	no significant findings	-1.5437	-1.92487	n	n	n	y	n	n	n	n	n
356											EUR	HP:0003002 - Breast carcinoma	no significant findings	0.6156	1.417	n	n	n	n	n	n	n	y	n
357											EUR	HP:0025318 - Ovarian carcinoma	no significant findings	-0.4641	-0.254016	n	n	n	y	n	n	n	n	y
358	ATM	ENST00000675843.1	4362A>C	Lys1454Asn	3						EUR	HP:0003002 - Breast carcinoma	uncertain	-0.4597	-0.247206	n	n	n	n	n	n	n	y	n
359	BRCA1	ENST00000357654.9	5383C>A	Leu1795Ile	3						EUR	HP:0003002 - Breast carcinoma	uncertain	-1.1001	-1.23833	y	y	n	n	y	n	n	n	n
360											EUR	HP:0003002 - Breast carcinoma	no significant findings	-0.2558	0.0683625	n	y	n	n	n	n	n	n	n
361											EUR	HP:0025318 - Ovarian carcinoma	no significant findings	-0.112	0.290916	n	n	n	n	n	n	n	n	y
362	BRCA1	ENST00000357654.9	5251C>T	Arg1751*	5						EUR	HP:0003002 - Breast carcinoma	significant findings	-0.3824	-0.127572	n	n	n	n	n	n	n	y	n
363											EUR	HP:0003002 - Breast carcinoma	no significant findings	0.0054	0.472612	n	y	n	n	n	n	n	n	n
364											EUR	HP:0025318 - Ovarian carcinoma	no significant findings	0.0736	0.578163	n	n	n	n	n	n	n	n	y
365											EUR	HP:0003002 - Breast carcinoma	no significant findings	-0.0107	0.447695	n	y	n	n	y	n	n	n	n
366											EUR	HP:0003002 - Breast carcinoma	no significant findings	-0.4135	-0.175704	y	y	n	y	y	n	n	n	n
367											EUR	HP:0025318 - Ovarian carcinoma	no significant findings	-0.1931	0.165401	n	n	n	n	n	n	n	n	y
368											EUR	HP:0003002 - Breast carcinoma	no significant findings	0.8948	1.8491	n	y	n	n	n	n	n	n	n
369											EUR	HP:0003002 - Breast carcinoma	no significant findings	-0.6684	-0.570203	n	y	n	n	n	n	n	n	n
370											EUR	HP:0003002 - Breast carcinoma	no significant findings	-0.4961	-0.303541	y	y	n	n	n	n	n	n	n
371											EUR	HP:0003002 - Breast carcinoma	no significant findings	-0.1061	0.300048	n	n	n	n	y	n	n	n	n
372											EUR	HP:0003002 - Breast carcinoma	no significant findings	-0.2307	0.107209	n	n	n	n	n	n	n	y	n
373											EUR	HP:0003002 - Breast carcinoma	no significant findings	0.5031	1.24288	y	n	n	n	n	n	n	n	n
374	CDH1	ENST00000261769.10	674T>C	Ile225Thr	3						EUR	HP:0003002 - Breast carcinoma	uncertain	-0.3658	-0.10188	y	y	n	n	n	n	n	n	n
375											EUR	HP:0025318 - Ovarian carcinoma	no significant findings	0.7053	1.55582	n	n	n	y	n	n	n	n	y
376											EUR	HP:0003002 - Breast carcinoma	no significant findings	-0.5883	-0.446235	n	y	n	n	n	n	n	y	n
377											EUR	HP:0003002 - Breast carcinoma	no significant findings	0.5006	1.23901	y	y	n	n	n	n	n	n	n
378											EUR	HP:0003002 - Breast carcinoma	no significant findings	-0.9129	-0.948606	y	y	n	n	y	n	n	n	n
379											EUR	HP:0003002 - Breast carcinoma	no significant findings	0.3314	0.97715	n	y	n	n	n	n	n	n	n
380											ADMIXED/UNKNOWN	HP:0003002 - Breast carcinoma	no significant findings	-0.2828	0.0265756	n	y	n	n	n	n	n	n	n
381											EUR	HP:0003002 - Breast carcinoma	no significant findings	-1.1066	-1.24839	n	y	n	n	n	n	n	n	n
382											EUR	HP:0003002 - Breast carcinoma	no significant findings	0.8569	1.79045	y	y	n	n	y	n	n	n	n
383											EUR	HP:0003002 - Breast carcinoma	no significant findings	-1.1213	-1.27114	n	y	n	n	n	n	n	y	n
384	ATM	ENST00000675843.1	4244A>G	Tyr1415Cys	3						EUR	HP:0003002 - Breast carcinoma	uncertain	0.6903	1.53261	n	n	n	y	n	n	n	y	n
385											EUR	HP:0025318 - Ovarian carcinoma	no significant findings	0.2763	0.891874	y	n	n	y	n	n	n	n	y
386											EUR	HP:0003002 - Breast carcinoma	no significant findings	0.1684	0.724881	y	n	n	y	n	n	n	n	n
387											EUR	HP:0003002 - Breast carcinoma	no significant findings	-0.6804	-0.588775	n	y	n	n	n	n	n	n	n
388	BRCA1	ENST00000357654.9	466C>G	Leu156Val	3						EUR	HP:0003002 - Breast carcinoma	uncertain	-0.5528	-0.391293	n	y	n	n	n	n	n	n	n
389											EUR	HP:0003002 - Breast carcinoma	no significant findings	-1.2225	-1.42776	n	n	n	y	n	n	n	n	n
390											EUR	HP:0025318 - Ovarian carcinoma	no significant findings	0.1412	0.682785	n	n	y	n	n	n	n	n	y
391											EUR	HP:0003002 - Breast carcinoma	no significant findings	-0.7725	-0.731315	y	y	n	n	n	n	n	n	n
392											EUR	HP:0003002 - Breast carcinoma	no significant findings	0.4296	1.12913	n	y	n	n	n	n	n	n	n
393											EUR	HP:0003002 - Breast carcinoma	no significant findings	-0.4417	-0.219348	n	y	n	n	n	n	n	n	n
394											EUR	HP:0003002 - Breast carcinoma	no significant findings	0.3434	0.995722	n	n	n	y	n	n	n	n	n
395											EUR	HP:0003002 - Breast carcinoma	no significant findings	0.2396	0.835075	y	y	n	n	y	n	n	n	n
396											EUR	HP:0003002 - Breast carcinoma	no significant findings	0.105	0.626759	n	y	n	n	n	n	n	y	n
397											EUR	HP:0025318 - Ovarian carcinoma	no significant findings	-0.3717	-0.111012	n	n	n	y	n	n	n	n	y
398											EUR	HP:0003002 - Breast carcinoma	no significant findings	-0.1387	0.249594	y	n	n	n	n	n	n	n	n
399											EUR	HP:0003002 - Breast carcinoma	no significant findings	0.2946	0.920196	y	n	n	n	n	n	n	n	n
400											EUR	HP:0025318 - Ovarian carcinoma	no significant findings	-0.2533	0.0722317	n	n	n	y	n	n	n	n	y
401											EUR	HP:0003002 - Breast carcinoma	no significant findings	-0.2399	0.0929704	y	y	n	n	n	n	n	y	n
402											EUR	HP:0003002 - Breast carcinoma	no significant findings	-0.3357	-0.0552957	n	n	n	n	y	n	n	n	n
403	BRCA2	ENST00000544455.6	5614A>T	Lys1872*	5						EUR	HP:0003002 - Breast carcinoma	significant findings	0.5398	1.29968	n	y	n	y	n	n	n	n	n
404											EUR	HP:0003002 - Breast carcinoma	no significant findings	0.3235	0.964923	n	y	n	y	y	n	n	n	n
405	BRCA2	ENST380152	8633-266_8754+1130del	?	5						EUR	HP:0003002 - Breast carcinoma	significant findings	-0.9071	-0.93963	y	y	n	y	n	n	n	n	n
406											EUR	HP:0003002 - Breast carcinoma	no significant findings	-0.0256	0.424634	y	y	n	n	n	n	n	n	n
407	CHEK2	ENST00000404276.6	349A>G	Arg117Gly	4						EUR	HP:0003002 - Breast carcinoma	significant findings	0.165	0.719619	y	y	n	n	y	y	n	n	n
	BRCA2	ENST0000054455.6	9117G>A	?	5
408											EUR	HP:0003002 - Breast carcinoma	no significant findings	1.1805	2.29127	n	y	n	n	y	n	n	n	n
409	BRCA1	ENST00000357654.9	5266dup	Gln1756Profs*74	5						EUR	HP:0003002 - Breast carcinoma	significant findings	-2.0299	-2.67735	y	y	n	n	n	n	n	y	n
410											EUR	HP:0003002 - Breast carcinoma	no significant findings	-0.3116	-0.017997	n	n	n	n	n	n	n	y	n
411											EUR	HP:0003002 - Breast carcinoma	no significant findings	1.1833	2.2956	n	n	n	n	n	n	n	y	n
412	BRCA1	ENST00000357654.9	4587del	Lys1530Argfs*18	5						EUR	HP:0003002 - Breast carcinoma; HP:0025318 - Ovarian carcinoma	significant findings	-1.6193	-2.04188	n	n	n	y	n	n	n	n	y
413											EUR	HP:0003002 - Breast carcinoma	no significant findings	-0.0674	0.359942	n	y	n	n	n	n	n	n	n
414	RAD51D	ENST00000345365.11	827T>C	Ile276Tyr	3						EUR	HP:0003002 - Breast carcinoma	uncertain	0.8543	1.78642	n	y	n	n	n	n	n	n	n
415											EUR	HP:0003002 - Breast carcinoma	no significant findings	-0.435	-0.208979	y	n	n	n	n	n	n	n	n
416											EUR	HP:0003002 - Breast carcinoma	no significant findings	-0.2882	0.0182183	n	n	n	n	n	n	n	y	n
417	BRCA2	ENST0000054455.6	1865C>G	Ala622Gly	3						EUR	HP:0003002 - Breast carcinoma	uncertain	-0.7453	-0.689218	n	y	n	n	n	n	n	y	n
418											EUR	HP:0003002 - Breast carcinoma	no significant findings	0.9277	1.90002	n	y	n	n	n	n	y	n	n
419	BRCA1	ENST00000357654.9	181T>G	Cys61Gly	5						EUR	HP:0003002 - Breast carcinoma	significant findings	-0.9872	-1.0636	y	y	n	n	n	n	n	n	n
420											EUR	HP:0003002 - Breast carcinoma	no significant findings	-0.6093	-0.478736	n	y	n	n	y	n	n	n	n
421											EUR	HP:0003002 - Breast carcinoma	no significant findings	-0.2623	0.0583027	y	n	n	n	n	n	n	n	n
422	ATM	ENST00000675843.1	1027_1030del	Glu343Ilefs*2	5						EUR	HP:0025318 - Ovarian carcinoma	significant findings	-0.724	-0.656253	n	n	y	n	n	n	n	n	y
423	BRCA1	ENST00000357654.9	556T>G	Ser186Ala	3						SAS	HP:0003002 - Breast carcinoma	no significant findings	-0.5566	-0.397174	n	y	n	n	n	n	n	n	n
424											EUR	HP:0003002 - Breast carcinoma	no significant findings	-0.3995	-0.154037	y	n	n	n	n	n	n	n	n
425											EUR	HP:0003002 - Breast carcinoma	no significant findings	-0.6379	-0.522999	n	n	n	y	n	n	n	y	n
426											EUR	HP:0025318 - Ovarian carcinoma	no significant findings	-0.2877	0.0189921	n	n	n	n	n	n	n	n	y
427											EUR	HP:0003002 - Breast carcinoma	no significant findings	0.8191	1.73194	y	y	n	y	y	n	n	n	n
428											EUR	HP:0003002 - Breast carcinoma	no significant findings	-0.927	-0.970429	n	n	n	y	n	n	n	n	n
429											ADMIXED/UNKNOWN	HP:0003002 - Breast carcinoma	no significant findings	1.2157	2.34575	n	y	n	n	n	n	n	n	n
430	CHEK2	ENST00000404276.6	190G>A	Glu64Lys	3						EUR	HP:0003002 - Breast carcinoma	uncertain	0.102	0.622116	y	y	n	n	y	n	n	n	n
431											EUR	HP:0003002 - Breast carcinoma	no significant findings	-1.0166	-1.1091	y	y	n	n	n	n	n	n	n
432											EUR	HP:0003002 - Breast carcinoma	no significant findings	-0.6451	-0.534142	y	y	n	y	n	n	n	n	n
433											EUR	HP:0003002 - Breast carcinoma	no significant findings	0.1701	0.727512	n	y	n	n	n	n	n	n	n
434	BRCA2	ENST00000544455.6	1499del	Gly500Valfs*9	5						EUR	HP:0003002 - Breast carcinoma	significant findings	0.3228	0.96384	y	n	n	n	n	n	n	n	n
435											EUR	HP:0003002 - Breast carcinoma	no significant findings	0.1434	0.686189	y	y	n	n	n	n	n	n	n
436	BRCA1	ENST00000357654.9	4210del	Leu1404*	5						EUR	HP:0003002 - Breast carcinoma	significant findings	-1.4267	-1.7438	y	y	n	n	n	n	n	n	n
437											EUR	HP:0003002 - Breast carcinoma	no significant findings	0.9935	2.00186	y	y	n	y	n	n	n	n	n
438											EUR	HP:0003002 - Breast carcinoma	no significant findings	-0.0342	0.411325	n	y	n	y	n	n	n	n	n
439	ATM	ENST00000675843.1	670A>G	Lys224Glu	3						EUR	HP:0003002 - Breast carcinoma	uncertain	-0.8923	-0.916725	y	y	n	n	n	n	n	n	n
440											EUR	HP:0003002 - Breast carcinoma	no significant findings	-0.1137	0.288285	y	n	n	n	n	n	n	n	n
441	BARD1	ENST00000260947.9	1690C>T	Gln564*	5						EUR	HP:0003002 - Breast carcinoma	significant findings	0.3205	0.96028	n	y	n	n	n	n	n	n	n
442	BRCA1	ENST00000357654.9	4210del	Leu1404*	5						EUR	HP:0003002 - Breast carcinoma	significant findings	-1.2058	-1.40192	y	y	n	n	n	n	n	y	n
443	CHEK2	ENST00000404276.6	1100del	Thr367Metfs*15	5						EUR	HP:0003002 - Breast carcinoma	significant findings	1.1401	2.22874	y	y	n	n	n	n	y	n	n
444											EUR	HP:0003002 - Breast carcinoma	no significant findings	-0.6864	-0.598061	n	n	n	n	n	n	n	y	n
445											EUR	HP:0003002 - Breast carcinoma	no significant findings	0.2598	0.866337	n	y	n	n	n	n	n	y	n
446	RAD51C	ENST00000337432.9	404G>C	Cys135Ser	5						EUR	HP:0003002 - Breast carcinoma	significant findings	-0.7171	-0.645574	n	n	n	n	n	n	n	y	n
447											EUR	HP:0003002 - Breast carcinoma	no significant findings	0.7436	1.6151	n	y	n	n	n	n	n	n	n
448											EUR	HP:0003002 - Breast carcinoma	no significant findings	0.5351	1.29241	n	n	n	y	n	n	n	n	n
449											EUR	HP:0003002 - Breast carcinoma; HP:0025318 - Ovarian carcinoma	no significant findings	0.2258	0.813717	n	y	n	n	n	n	n	n	n
450											EUR	HP:0003002 - Breast carcinoma	no significant findings	0.052	0.544733	n	y	n	n	n	n	n	y	n
451	BRCA2	ENST00000544455.6	7975A>G	Arg2659Gly	5						EUR	HP:0003002 - Breast carcinoma	significant findings	0.7582	1.63769	y	y	n	n	n	n	n	n	n
452											EUR	HP:0003002 - Breast carcinoma	no significant findings	0.052	0.544733	n	y	n	n	n	n	n	n	n
453	STK11	ENST00000326873.12	1243C>T	Arg415Cys	3						EUR	HP:0003002 - Breast carcinoma	no significant findings	-0.1226	0.274511	y	y	n	n	n	n	n	n	n
454	CHEK2	ENST00000404276.6	591del	Val198Phefs*7	5						EUR	HP:0003002 - Breast carcinoma	significant findings	-0.7916	-0.760875	y	y	n	y	y	n	n	n	n
455						MLH1	ENST00000231790.8	1376C>A	Ser459*	5	EUR	HP:0003002 - Breast carcinoma	no significant findings	-0.644	-0.53244	y	y	n	n	n	n	n	n	n
456											EUR	HP:0003002 - Breast carcinoma	no significant findings	-0.8955	-0.921677	n	y	n	n	y	n	n	n	n
457											EUR	HP:0003002 - Breast carcinoma	no significant findings	1.1692	2.27378	n	y	n	n	n	n	n	n	n
458											EUR	HP:0003002 - Breast carcinoma	no significant findings	-0.9479	-1.00277	y	y	n	n	n	n	n	n	n
459											EUR	HP:0003002 - Breast carcinoma	no significant findings	-0.8612	-0.868592	y	y	n	n	n	n	n	y	n
460											EUR	HP:0003002 - Breast carcinoma	no significant findings	-0.0703	0.355454	y	y	n	n	n	y	n	n	n
461											EUR	HP:0003002 - Breast carcinoma	no significant findings	-0.4167	-0.180656	n	y	n	n	n	n	n	n	n
462											EUR	HP:0003002 - Breast carcinoma	no significant findings	-0.6216	-0.497772	y	n	n	n	n	n	n	n	n
463											EUR	HP:0003002 - Breast carcinoma	no significant findings	-0.4107	-0.17137	n	y	n	n	y	n	n	n	n
464											EUR	HP:0003002 - Breast carcinoma	no significant findings	0.4027	1.0875	n	y	n	n	n	n	n	n	n
465											EUR	HP:0025318 - Ovarian carcinoma	no significant findings	0.2719	0.885064	n	n	n	n	n	n	n	n	y
466	BRCA1	chr17:43094513-43094887			4						EUR	HP:0025318 - Ovarian carcinoma	significant findings	-1.6907	-2.15238	n	n	y	n	n	n	n	n	y
	BRIP1	ENST00000259008.7	2830C>G	Gln944Glu	3
467											EUR	HP:0003002 - Breast carcinoma	no significant findings	0.5583	1.32831	n	y	n	n	y	n	n	n	n
468											EUR	HP:0003002 - Breast carcinoma	no significant findings	0.5574	1.32692	y	n	n	n	n	n	n	n	n
469											EUR	HP:0003002 - Breast carcinoma	no significant findings	-0.0653	0.363192	n	n	n	y	n	n	n	n	n
470											EUR	HP:0003002 - Breast carcinoma	no significant findings	-0.5035	-0.314993	n	y	n	n	n	n	n	n	n
471	ATM	ENST00000675843.1	5975A>C	Lys1992Thr	3						ADMIXED/UNKNOWN	HP:0003002 - Breast carcinoma	uncertain	-0.2159	0.130114	n	y	n	n	n	n	n	n	n
472											EUR	HP:0003002 - Breast carcinoma	no significant findings	0.1604	0.7125	n	y	n	n	n	n	n	n	n
473											EUR	HP:0025318 - Ovarian carcinoma	no significant findings	-0.9986	-1.08124	n	n	n	n	n	n	n	n	y
474											EUR	HP:0003002 - Breast carcinoma	no significant findings	-0.5866	-0.443604	y	y	n	n	n	n	n	n	n
475											EUR	HP:0003002 - Breast carcinoma	no significant findings	0.4068	1.09384	n	y	n	n	n	y	n	n	n
476											EUR	HP:0003002 - Breast carcinoma	no significant findings	0.535	1.29225	n	n	n	n	n	n	y	n	n
477	BRCA1	ENST00000357654.9	3949_3976dup	His1326Leufs*13	5						EUR	HP:0003002 - Breast carcinoma	significant findings	-0.875	-0.88995	n	y	n	y	y	n	n	n	n
478											EUR	HP:0003002 - Breast carcinoma	no significant findings	0.4907	1.22369	n	n	n	y	n	n	n	n	n
479											EUR	HP:0003002 - Breast carcinoma	no significant findings	-0.7436	-0.686587	y	n	n	n	n	n	n	n	n
480											EUR	HP:0003002 - Breast carcinoma	no significant findings	-0.5644	-0.409246	n	y	n	n	n	n	n	n	n
481	ATM	ENST00000675843.1	4871A>G	His1624Arg	3						EUR	HP:0003002 - Breast carcinoma	no significant findings	-0.2477	0.0808986	y	n	n	n	n	n	n	n	n
482											EUR	HP:0003002 - Breast carcinoma	no significant findings	0.0798	0.587758	n	n	n	n	n	n	n	y	n
483											EUR	HP:0003002 - Breast carcinoma	no significant findings	-0.414	-0.176478	n	n	n	y	n	n	n	n	n
484											EUR	HP:0003002 - Breast carcinoma	no significant findings	-0.0925	0.321096	n	n	n	n	n	n	n	y	n
485											EUR	HP:0003002 - Breast carcinoma	no significant findings	-1.1641	-1.33738	n	y	n	n	y	n	n	n	n
486	BRCA2	ENST00000544455.6	7226C>T	Pro2409Leu	3						EUR	HP:0003002 - Breast carcinoma	uncertain	-0.9366	-0.985286	y	y	n	n	n	n	n	n	n
487											EUR	HP:0003002 - Breast carcinoma	no significant findings	0.2428	0.840027	n	n	n	n	n	n	n	y	n
488	BARD1	ENST00000260947.9	1685C>T	Thr562Ile	3						EUR	HP:0003002 - Breast carcinoma	uncertain	0.9047	1.86442	n	n	n	y	n	n	n	n	n
489	ATM	ENST00000675843.1	3G>A	Met1?	4						EUR	HP:0003002 - Breast carcinoma	significant findings	0.4454	1.15358	n	y	n	n	n	n	n	n	n
490											EUR	HP:0003002 - Breast carcinoma	no significant findings	0.0855	0.59658	y	n	n	n	n	n	n	n	n
491											EUR	HP:0025318 - Ovarian carcinoma	no significant findings	0.5581	1.32801	n	n	n	y	n	n	n	n	y
492											EUR	HP:0003002 - Breast carcinoma	no significant findings	-0.0406	0.401419	n	n	n	n	y	n	n	y	n
493						MSH6	ENST00000234420.11	2093A>G	Gln698Arg	3	EUR	HP:0025318 - Ovarian carcinoma	uncertain	-1.4509	-1.78125	n	n	n	y	n	n	n	n	y
494	BARD1	ENST00000260947.9	2291T>C	Ile764Thr	3						EUR	HP:0003002 - Breast carcinoma	uncertain	0.6163	1.41808	n	n	n	n	n	n	n	n	n
	ATM	ENST00000675843.1	3065T>C	Ile1022Thr	3
495	PTEN	ENST00000371953.8	1078A>G	Ser360Gly	3						EUR	HP:0025318 - Ovarian carcinoma	uncertain	-0.2581	0.0648029	n	n	n	y	n	n	n	n	y
496	CHEK2	ENST00000404276.6	349A>G	Arg117Gly	4						EUR	HP:0003002 - Breast carcinoma	significant findings	0.5956	1.38604	y	y	n	n	y	n	n	n	n
497											EUR	HP:0003002 - Breast carcinoma	no significant findings	0.1578	0.708476	y	y	n	n	y	n	n	n	n
498											EUR	HP:0003002 - Breast carcinoma	no significant findings	0.5224	1.27275	n	y	n	n	y	n	n	n	n
499											EUR	HP:0003002 - Breast carcinoma	no significant findings	0.2161	0.798704	n	y	n	n	n	n	n	n	n
500	CHEK2	ENST00000404276.6	1100del	Thr367Metfs*15	5						EUR	HP:0003002 - Breast carcinoma	significant findings	-0.4837	-0.28435	y	y	n	n	n	n	n	n	n
501	BRCA2	ENST00000544455.6	8754+1G>T	?	5						SAS	HP:0003002 - Breast carcinoma	significant findings	-0.2801	0.0307543	n	y	n	n	y	n	n	n	n
502											EUR	HP:0025318 - Ovarian carcinoma	no significant findings	-0.1728	0.196819	n	n	n	n	n	n	n	n	y
503	BRCA2	ENST00000544455.6	5900A>G	Lys1967Arg	3						EUR	HP:0003002 - Breast carcinoma	uncertain	0.3031	0.933351	n	n	n	n	y	n	n	n	n
504											EUR	HP:0025318 - Ovarian carcinoma	no significant findings	-0.7588	-0.710112	n	n	n	y	n	n	n	n	y
505											ADMIXED/UNKNOWN	HP:0003002 - Breast carcinoma	uncertain	-0.3436	-0.0675222	n	n	n	y	y	n	n	n	n
506											EUR	HP:0003002 - Breast carcinoma	no significant findings	-0.0431	0.39755	n	y	n	n	n	n	n	n	n
507											EUR	HP:0003002 - Breast carcinoma	no significant findings	-1.8987	-2.47429	n	y	n	n	n	n	n	n	n
508											EUR	HP:0003002 - Breast carcinoma	no significant findings	-1.6454	-2.08227	y	n	n	n	n	n	n	n	n
509											EUR	HP:0003002 - Breast carcinoma	no significant findings	-0.4273	-0.197062	n	y	n	n	n	n	n	n	n
510											EUR	HP:0003002 - Breast carcinoma	no significant findings	-0.2384	0.0952919	y	n	n	n	n	n	n	n	n
511											EUR	HP:0003002 - Breast carcinoma	no significant findings	-0.3813	-0.125869	n	n	n	n	n	n	n	y	n
512	BRCA1	ENST00000357654.9	441G>C	Leu147Phe	4						EUR	HP:0003002 - Breast carcinoma	significant findings	-0.2123	0.135686	n	n	n	n	y	n	n	y	n
513											EUR	HP:0003002 - Breast carcinoma	no significant findings	0.7478	1.6216	n	y	n	n	y	n	n	n	n
514											EUR	HP:0003002 - Breast carcinoma	no significant findings	-0.5439	-0.377519	n	n	n	n	n	n	n	y	n
515											EUR	HP:0003002 - Breast carcinoma	no significant findings	0.5419	1.30293	n	y	n	n	n	n	n	n	n
516											EUR	HP:0003002 - Breast carcinoma	no significant findings	0.0208	0.496446	y	y	n	n	y	n	n	n	n
517											EUR	HP:0003002 - Breast carcinoma	no significant findings	-0.8515	-0.85358	n	y	n	n	n	n	n	n	n
518											EUR	HP:0003002 - Breast carcinoma	no significant findings	0.0817	0.590699	n	n	n	n	y	n	n	n	n
519											EUR	HP:0003002 - Breast carcinoma	uncertain	-0.2515	0.0750175	n	n	n	y	n	n	n	n	n
520	BARD1	ENST00000260947	Inv BARD1		5						EUR	HP:0003002 - Breast carcinoma	significant findings	-0.128	0.266154	n	y	n	n	y	n	n	n	n
521											EUR	HP:0003002 - Breast carcinoma	no significant findings	0.0579	0.553864	n	y	n	n	n	n	n	n	n
522											EUR	HP:0003002 - Breast carcinoma	uncertain	0.0827	0.592246	y	n	n	n	n	n	n	n	n
523	RAD51C	ENST00000337432.9	994C>T	Gln332*	4						EUR	HP:0003002 - Breast carcinoma	significant findings	-1.0017	-1.08604	n	y	n	n	y	n	n	n	n
524											EUR	HP:0003002 - Breast carcinoma	no significant findings	0.4199	1.11412	n	n	n	y	n	n	n	n	n
525											ADMIXED/UNKNOWN	HP:0025318 - Ovarian carcinoma	no significant findings	-0.0761	0.346477	n	n	n	n	n	n	n	n	y
526											EUR	HP:0003002 - Breast carcinoma	no significant findings	0.3209	0.960899	n	y	n	n	n	n	n	n	n
527											EUR	HP:0003002 - Breast carcinoma	no significant findings	0.3695	1.03612	y	n	n	n	n	n	n	n	n
528											EUR	HP:0003002 - Breast carcinoma	no significant findings	-0.1531	0.227307	y	n	n	n	n	n	n	n	n
529											EUR	HP:0003002 - Breast carcinoma	no significant findings	0.5096	1.25294	y	y	n	n	n	n	n	n	n
530											EUR	HP:0003002 - Breast carcinoma	no significant findings	0.8246	1.74046	n	y	n	n	n	n	n	n	n
531											EUR	HP:0003002 - Breast carcinoma	no significant findings	-0.2401	0.0926608	y	n	y	y	n	n	n	n	n
532											EUR	HP:0003002 - Breast carcinoma	no significant findings	-0.43	-0.20124	n	n	n	n	n	n	n	y	n
533											EUR	HP:0003002 - Breast carcinoma	no significant findings	0.3257	0.968328	n	n	n	n	n	n	n	y	n
534	CHEK2	ENST00000404276.6	444+1G>A	?	5						EUR	HP:0003002 - Breast carcinoma	significant findings	-0.6511	-0.543428	n	y	n	n	n	n	n	n	n
535											EUR	HP:0003002 - Breast carcinoma	no significant findings	-0.038	0.405443	n	n	n	n	y	n	n	n	n
536											EUR	HP:0025318 - Ovarian carcinoma	no significant findings	0.6848	1.52409	n	n	n	n	n	n	n	n	y
537	BRCA1	ENST00000357654.9	2176_2177del	Leu726Serfs*13	5						EUR	HP:0003002 - Breast carcinoma	significant findings	-0.7045	-0.626074	y	y	n	n	y	n	n	n	n
538	BRCA1	ENST00000357654.9	5266dup	Gln1756Profs*74	5						EUR	HP:0003002 - Breast carcinoma	significant findings	-0.0335	0.412408	n	y	n	n	n	n	n	n	n
539											EUR	HP:0003002 - Breast carcinoma	no significant findings	-1.2689	-1.49957	n	y	n	n	n	n	n	n	n
540											EUR	HP:0003002 - Breast carcinoma	no significant findings	-0.2384	0.0952919	y	y	n	n	n	n	n	n	n
541	BRCA1	ENST00000357654.9	5109T>G	Tyr1703*	5						EUR	HP:0003002 - Breast carcinoma	significant findings	0.0224	0.498922	y	y	y	y	y	n	n	n	n
542											EUR	HP:0003002 - Breast carcinoma	no significant findings	-0.2302	0.107983	n	y	n	n	y	n	n	n	n
543											EUR	HP:0003002 - Breast carcinoma	no significant findings	-0.6426	-0.530273	n	n	n	n	n	n	n	y	n
544											EUR	HP:0003002 - Breast carcinoma	no significant findings	-0.4639	-0.253706	n	y	n	n	n	n	n	n	n
545											EUR	HP:0003002 - Breast carcinoma	no significant findings	-0.2833	0.0258018	y	n	n	n	n	n	n	n	n
546											EUR	HP:0003002 - Breast carcinoma	no significant findings	0.8544	1.78658	y	y	n	n	n	n	n	n	n
547											EUR	HP:0003002 - Breast carcinoma	no significant findings	-0.1807	0.184592	y	y	n	n	n	n	n	n	n
548											EUR	HP:0003002 - Breast carcinoma	no significant findings	-0.4159	-0.179418	n	y	n	n	y	n	n	n	n
549											EUR	HP:0003002 - Breast carcinoma; HP:0025318 - Ovarian carcinoma	no significant findings	-0.2275	0.112161	n	n	n	y	n	n	n	n	y
550	BRCA1	ENST00000357654.9	3481_3491del	Glu1161Phefs*3	5						EUR	HP:0003002 - Breast carcinoma	significant findings	-0.377	-0.119214	y	y	n	n	n	y	n	n	n
551											EUR	HP:0003002 - Breast carcinoma	no significant findings	0.4462	1.15482	n	n	n	y	n	n	n	n	n
552											EUR	HP:0003002 - Breast carcinoma	no significant findings	1.1156	2.19083	n	n	n	y	n	n	n	n	n
553											EUR	HP:0003002 - Breast carcinoma	no significant findings	-0.9252	-0.967643	n	n	n	n	n	n	n	y	n
554											EUR	HP:0003002 - Breast carcinoma	no significant findings	1.2134	2.34219	n	n	n	y	n	n	n	n	n
555											EUR	HP:0003002 - Breast carcinoma	no significant findings	-0.2379	0.0960657	n	y	n	n	n	n	n	y	n
556											EUR	HP:0003002 - Breast carcinoma	no significant findings	-0.4636	-0.253242	y	y	n	n	n	n	n	n	n
557											EUR	HP:0003002 - Breast carcinoma	no significant findings	0.8388	1.76243	y	y	n	n	n	n	n	n	n
558											EAS	HP:0003002 - Breast carcinoma	no significant findings	0.5548	1.3229	n	y	n	n	n	n	n	n	n
559											EUR	HP:0003002 - Breast carcinoma	no significant findings	-0.5376	-0.367769	n	n	n	n	y	n	n	n	n
560											EUR	HP:0003002 - Breast carcinoma	no significant findings	-1.1982	-1.39015	y	y	n	n	n	y	n	n	n
561											EUR	HP:0003002 - Breast carcinoma	no significant findings	0.096	0.61283	n	y	n	n	y	n	n	y	n
562											EUR	HP:0003002 - Breast carcinoma	uncertain	0.7484	1.62253	y	y	n	n	n	n	n	n	n
563											EUR	HP:0003002 - Breast carcinoma	no significant findings	0.2861	0.907041	n	y	n	n	n	n	n	n	n
564											EUR	HP:0003002 - Breast carcinoma	no significant findings	0.8	1.70238	y	y	n	n	y	n	n	n	n
565											EUR	HP:0025318 - Ovarian carcinoma	no significant findings	-0.9166	-0.954333	n	n	n	n	n	n	n	n	y
566											EUR	HP:0003002 - Breast carcinoma	no significant findings	-1.177	-1.35734	n	y	n	n	y	n	n	n	n
567											EUR	HP:0025318 - Ovarian carcinoma	uncertain	0.5371	1.2955	n	n	n	y	n	n	n	n	y
568	RAD51D	ENST00000345365.11	357_360del	Cys119Trpfs*16	5						EUR	HP:0025318 - Ovarian carcinoma	significant findings	0.1277	0.661891	n	n	n	n	n	n	n	n	y
569											EUR	HP:0003002 - Breast carcinoma	no significant findings	1.1259	2.20677	y	y	n	n	n	n	n	n	n
570	BRCA1	ENST00000357654.9	4986+6T>G	?	5						EUR	HP:0003002 - Breast carcinoma; HP:0025318 - Ovarian carcinoma	significant findings	0.4919	1.22555	n	n	n	y	n	n	n	n	y
571											EUR	HP:0003002 - Breast carcinoma	no significant findings	-0.6144	-0.486629	n	y	n	n	n	n	n	n	n
572											EUR	HP:0003002 - Breast carcinoma	no significant findings	0.4073	1.09462	n	n	n	n	y	n	n	n	n
573											EUR	HP:0025318 - Ovarian carcinoma	uncertain	-0.4094	-0.169358	n	n	n	n	n	n	n	n	y
574	BRCA2	ENST00000380152.8	8243G>A	Gly2748Asp	5						EUR	HP:0003002 - Breast carcinoma	significant findings	-0.2954	0.0070751	n	y	n	n	n	n	n	n	n
575											EUR	HP:0003002 - Breast carcinoma	no significant findings	-0.6092	-0.478581	n	y	n	n	n	n	n	n	n
576											EUR	HP:0003002 - Breast carcinoma	no significant findings	0.6469	1.46544	y	y	n	n	n	n	n	n	n
577											EUR	HP:0003002 - Breast carcinoma	no significant findings	0.2855	0.906112	n	y	n	n	n	n	n	n	n
578											EUR	HP:0003002 - Breast carcinoma	uncertain	-0.6082	-0.477034	y	n	y	y	n	n	n	n	n
579	BRCA1	ENST00000357654.9	556T>G	Ser186Ala	3						ADMIXED/UNKNOWN	HP:0003002 - Breast carcinoma	uncertain	0.8914	1.84384	n	n	n	n	y	n	n	n	n
580											EUR	HP:0003002 - Breast carcinoma	no significant findings	-0.3296	-0.045855	n	y	n	n	y	n	n	y	n
581											EUR	HP:0025318 - Ovarian carcinoma	no significant findings	0.2041	0.780133	n	y	n	y	n	n	n	n	y
582											EUR	HP:0003002 - Breast carcinoma	no significant findings	-0.3745	-0.115345	y	y	n	n	n	n	n	n	n
583											EUR	HP:0003002 - Breast carcinoma	uncertain	0.1409	0.68232	y	y	n	n	n	n	n	n	n
584	BRCA2	ENST00000380152.8	658_659del	Val220Ilefs*4	5						EUR	HP:0003002 - Breast carcinoma	significant findings	0.566	1.34023	n	y	n	n	n	n	n	n	n
585											EUR	HP:0003002 - Breast carcinoma	significant findings	0.2213	0.806752	y	y	n	n	n	n	n	n	n
586											EUR	HP:0003002 - Breast carcinoma	no significant findings	0.4552	1.16875	y	y	n	n	y	n	n	n	n
587											EUR	HP:0003002 - Breast carcinoma	uncertain	0.5188	1.26718	y	y	n	n	y	n	n	n	n
588											EUR	HP:0003002 - Breast carcinoma	no significant findings	0.7989	1.70068	n	n	n	y	n	n	n	n	n
589											ADMIXED/UNKNOWN	HP:0003002 - Breast carcinoma	no significant findings	1.0747	2.12753	y	y	n	n	y	n	n	n	n
590	BRCA1	ENST00000357654.9	962G>A	Trp321*	5						EUR	HP:0025318 - Ovarian carcinoma	significant findings	0.5371	1.2955	n	n	y	y	n	n	n	n	y
591											EUR	HP:0003002 - Breast carcinoma	no significant findings	0.9968	2.00696	n	y	n	n	n	n	n	n	n
592											EUR	HP:0003002 - Breast carcinoma	no significant findings	0.3725	1.04076	n	y	n	n	y	n	n	n	n
593											EUR	HP:0003002 - Breast carcinoma	uncertain	-0.5243	-0.347185	n	y	n	n	n	n	n	n	n
594											EUR	HP:0003002 - Breast carcinoma	no significant findings	0.9503	1.935	n	y	n	n	y	n	n	n	n
595											EUR	HP:0003002 - Breast carcinoma	no significant findings	-1.0621	-1.17952	n	n	n	n	y	n	n	n	n
596	BRCA2	ENST00000380152.8	3599_3600del	Cys1200*	5						EUR	HP:0003002 - Breast carcinoma	significant findings	0.2558	0.860147	n	n	n	y	n	n	n	n	n
597											EUR	HP:0003002 - Breast carcinoma	no significant findings	-0.426	-0.19505	n	y	n	n	n	n	n	n	n
598											EUR	HP:0003002 - Breast carcinoma	no significant findings	0.5234	1.2743	y	y	n	n	n	n	n	n	n
599											EUR	HP:0003002 - Breast carcinoma	no significant findings	0.1127	0.638676	y	n	n	n	n	n	n	n	n
600											EUR	HP:0025318 - Ovarian carcinoma	no significant findings	0.8459	1.77342	n	n	y	y	n	n	n	n	y
601											EUR	HP:0003002 - Breast carcinoma	no significant findings	-0.7385	-0.678694	y	y	n	n	n	n	n	y	n
602											EUR	HP:0003002 - Breast carcinoma	no significant findings	0.0097	0.479267	n	n	n	n	y	n	n	n	n
603											EUR	HP:0003002 - Breast carcinoma	no significant findings	-1.1475	-1.31169	y	n	n	n	n	n	n	n	n
604											EUR	HP:0025318 - Ovarian carcinoma	no significant findings	-0.3857	-0.132679	n	n	n	n	n	n	n	n	y
605											EUR	HP:0003002 - Breast carcinoma	no significant findings	-0.4831	-0.283421	n	n	n	n	n	n	n	y	n
606											ADMIXED/UNKNOWN	HP:0003002 - Breast carcinoma	no significant findings	-0.9012	-0.930499	n	n	n	n	n	y	n	n	n
607	PALB2	ENST00000261584.9	1424dup	Arg476Lysfs*11	5						EUR	HP:0003002 - Breast carcinoma	significant findings	-0.3427	-0.0661293	y	y	n	n	n	n	n	n	n
608											EUR	HP:0003002 - Breast carcinoma	no significant findings	-0.2274	0.112316	n	y	n	n	n	n	n	n	n
609	BRCA2	ENST00000380152.8	1813dup	Ile605Asnfs*11	5						EUR	HP:0003002 - Breast carcinoma	significant findings	0.1586	0.709714	n	y	n	n	y	n	n	n	n
610	BRCA1	ENST00000357654.9	2338C>T	Gln780*	5						EUR	HP:0025318 - Ovarian carcinoma	significant findings	-0.9965	-1.07799	n	n	n	y	n	n	n	n	y
611											EUR	HP:0003002 - Breast carcinoma	no significant findings	-1.2705	-1.50205	n	n	n	n	n	n	n	y	n
612											EUR	HP:0025318 - Ovarian carcinoma	no significant findings	-0.16	0.216629	n	n	n	y	n	n	n	n	y
613											EUR	HP:0003002 - Breast carcinoma	no significant findings	-0.1097	0.294476	n	n	n	n	n	n	n	y	n
614											EUR	HP:0003002 - Breast carcinoma	no significant findings	-0.4349	-0.208824	n	y	n	n	n	n	n	n	n
615	BARD1	ENST00000260947.9	353A>G	Asn118Ser	3						EUR	HP:0003002 - Breast carcinoma; HP:0025318 - Ovarian carcinoma	uncertain	0.5063	1.24784	n	n	n	y	n	n	n	n	y
616											EUR	HP:0003002 - Breast carcinoma	no significant findings	1.5599	2.87845	y	y	n	n	y	n	n	n	n
617											EUR	HP:0003002 - Breast carcinoma	no significant findings	0.9994	2.01099	y	y	n	n	n	n	n	n	n
618											EUR	HP:0003002 - Breast carcinoma	no significant findings	-0.0388	0.404205	n	y	n	n	n	y	n	n	n
619	RAD51C	ENST00000337432.9	706-2A>G	?	4						EUR	HP:0025318 - Ovarian carcinoma	significant findings	-1.2006	-1.39387	y	n	n	y	n	n	n	n	y
620											EUR	HP:0003002 - Breast carcinoma	no significant findings	0.5173	1.26486	n	y	n	n	y	n	n	n	n
621											EUR	HP:0003002 - Breast carcinoma	no significant findings	0.1772	0.7385	y	n	n	n	n	n	n	n	n
622	BRCA1	ENST00000357654.9	5266dup	Gln1756Profs*74	5						EUR	HP:0003002 - Breast carcinoma	significant findings	0.4756	1.20032	y	y	n	n	n	n	n	n	n
623											EUR	HP:0003002 - Breast carcinoma	no significant findings	-0.935	-0.98281	n	n	n	n	n	n	n	y	n
624											EUR	HP:0003002 - Breast carcinoma	no significant findings	-0.68	-0.588156	n	y	n	n	y	n	n	n	n
625											EUR	HP:0003002 - Breast carcinoma	no significant findings	-0.1048	0.30206	n	y	n	y	n	n	n	n	n
626											EUR	HP:0003002 - Breast carcinoma	no significant findings	-0.0115	0.446456	y	y	n	n	y	n	n	n	n
627											EUR	HP:0003002 - Breast carcinoma	no significant findings	0.5846	1.36902	n	n	n	n	y	n	n	y	n
628											EUR	HP:0003002 - Breast carcinoma	no significant findings	-0.4481	-0.229253	n	n	n	n	y	n	n	n	n
629											EUR	HP:0003002 - Breast carcinoma	no significant findings	0.1156	0.643164	n	y	n	y	n	y	n	n	n
630											EUR	HP:0003002 - Breast carcinoma	no significant findings	-0.0769	0.345239	n	y	n	n	y	n	n	n	n
631											EUR	HP:0003002 - Breast carcinoma	no significant findings	0.483	1.21178	y	y	n	n	n	y	n	n	n
632											ADMIXED/UNKNOWN	HP:0003002 - Breast carcinoma	no significant findings	0.5911	1.37908	n	n	n	n	y	n	n	n	n
633											EUR	HP:0003002 - Breast carcinoma	no significant findings	0.5697	1.34596	n	y	n	n	n	n	n	n	n
634											EUR	HP:0003002 - Breast carcinoma	no significant findings	-0.3181	-0.0280568	n	n	n	n	y	n	n	n	n
635	ATM	ENST00000675843.1	3G>A	Met1?	4						EUR	HP:0003002 - Breast carcinoma	significant findings	0.982	1.98406	y	y	n	n	y	n	n	n	n
636											EUR	HP:0003002 - Breast carcinoma	no significant findings	-0.1104	0.293393	n	n	n	n	n	n	n	n	n
637											EUR	HP:0003002 - Breast carcinoma	no significant findings	-0.0274	0.421849	n	y	n	n	y	n	n	n	n
638											EUR	HP:0003002 - Breast carcinoma	no significant findings	-0.4139	-0.176323	y	y	n	n	y	n	n	n	n
639											EUR	HP:0003002 - Breast carcinoma	uncertain	-0.469	-0.261599	n	n	n	n	n	n	n	y	n
640											EUR	HP:0003002 - Breast carcinoma	no significant findings	-0.799	-0.772328	n	n	n	n	y	n	n	n	n
641											AFR	HP:0025318 - Ovarian carcinoma	uncertain	0.2813	0.899612	n	n	y	n	n	n	n	n	y
642											EUR	HP:0003002 - Breast carcinoma	no significant findings	0.2938	0.918958	y	y	n	n	n	n	n	n	n
643											EUR	HP:0003002 - Breast carcinoma	no significant findings	0.7801	1.67159	n	y	n	n	y	n	n	n	n
644											ADMIXED/UNKNOWN	HP:0003002 - Breast carcinoma	no significant findings	1.1891	2.30458	n	y	n	n	y	n	n	n	n
645	ATM	ENST00000675843.1	3712_3716del	Leu1238Lysfs*6	5						EUR	HP:0003002 - Breast carcinoma	significant findings	-0.2733	0.0412784	n	y	n	n	y	n	n	n	n
646											EUR	HP:0003002 - Breast carcinoma	uncertain	-0.1059	0.300357	n	y	n	n	y	n	n	n	n
647	CHEK2	ENST00000404276.6	846+4_846+7del	?	4						EUR	HP:0003002 - Breast carcinoma	significant findings	0.5073	1.24938	y	y	n	n	y	n	n	n	n
648											EUR	HP:0003002 - Breast carcinoma	no significant findings	-1.2603	-1.48626	y	y	n	n	y	n	n	n	n
649											EUR	HP:0003002 - Breast carcinoma	no significant findings	-0.0226	0.429277	y	y	n	n	n	n	n	n	n
650											EUR	HP:0003002 - Breast carcinoma	no significant findings	0.4922	1.22601	y	y	n	n	n	n	n	n	n
651											EUR	HP:0003002 - Breast carcinoma	no significant findings	0.2828	0.901934	n	y	n	n	n	n	n	n	n
652	PTEN	ENST00000371953.8	1078A>G	Ser360Gly	3						EUR	HP:0003002 - Breast carcinoma	no significant findings	-0.4969	-0.304779	n	n	n	y	n	n	n	n	n
653											EUR	HP:0003002 - Breast carcinoma	no significant findings	0.283	0.902243	n	n	n	y	n	n	n	n	n
654											EUR	HP:0003002 - Breast carcinoma	no significant findings	0.3105	0.944804	n	n	n	y	y	n	n	n	n
655											EUR	HP:0003002 - Breast carcinoma	no significant findings	0.2703	0.882588	n	y	n	n	n	n	n	n	n
656											ADMIXED/UNKNOWN	HP:0003002 - Breast carcinoma	no significant findings	0.0487	0.539626	n	y	n	n	n	n	n	n	n
657											EUR	HP:0003002 - Breast carcinoma	no significant findings	0.6172	1.41947	y	n	n	n	n	n	n	n	n
658	PMS2	ENST00000265849.12	376C>G	His126Asp	3						EUR	HP:0025318 - Ovarian carcinoma	uncertain	-0.521	-0.342078	n	n	n	n	n	n	n	n	y
659											EUR	HP:0003002 - Breast carcinoma	no significant findings	-0.2673	0.0505644	y	y	n	n	y	n	n	n	n
660											EUR	HP:0003002 - Breast carcinoma	no significant findings	-0.7818	-0.745708	n	y	n	n	n	n	n	n	n
661	BRCA1	ENST00000357654.9	3481_3491del	Glu1161Phefs*3	5						EUR	HP:0025318 - Ovarian carcinoma	significant findings	-0.2016	0.152246	n	y	n	y	n	n	n	n	n
662											EUR	HP:0003002 - Breast carcinoma	no significant findings	0.2929	0.917565	n	n	n	n	y	n	n	n	n
663											EUR	HP:0003002 - Breast carcinoma	uncertain	-0.1598	0.216938	n	n	n	n	n	y	n	n	n
664	TP53	ENST00000269305.9	427G>A	Val143Met	4						EUR	HP:0003002 - Breast carcinoma	significant findings	-0.6772	-0.583822	n	y	n	n	n	n	n	n	n
665											SAS	HP:0003002 - Breast carcinoma	no significant findings	-0.243	0.0881726	n	y	n	n	n	n	n	n	n
666											EUR	HP:0003002 - Breast carcinoma	no significant findings	1.1486	2.2419	n	y	n	n	n	n	n	n	n
667	BRCA1	ENST00000357654.9	5152+5G>A	?	5						EUR	HP:0025318 - Ovarian carcinoma	significant findings	0.476	1.20094	n	n	n	n	n	n	n	n	y
668											EUR	HP:0003002 - Breast carcinoma	no significant findings	0.6107	1.40941	n	n	n	y	y	n	n	n	n
669											EUR	HP:0003002 - Breast carcinoma	no significant findings	-0.0515	0.38455	n	y	n	n	n	n	n	n	n
670											EUR	HP:0003002 - Breast carcinoma	no significant findings	-0.0673	0.360097	n	n	n	y	n	n	n	n	n
671											EUR	HP:0003002 - Breast carcinoma	no significant findings	-1.0057	-1.09223	n	y	n	n	n	n	n	n	n
672											EUR	HP:0003002 - Breast carcinoma	no significant findings	-0.2051	0.146829	y	y	n	n	y	n	n	n	n
673	BRCA2	ENST00000380152.8	6486_6489del	Lys2162AsnfsTer5	5						EUR	HP:0003002 - Breast carcinoma	significant findings	0.4381	1.14229	n	y	n	n	y	n	n	n	n
674	CDH1	ENST00000261769.10	1979T>C	Val660Ala	3						EUR	HP:0025318 - Ovarian carcinoma	uncertain	0.5812	1.36376	n	n	n	n	n	n	n	n	y
675											EUR	HP:0003002 - Breast carcinoma	no significant findings	-0.3072	-0.0111873	n	n	n	n	y	n	n	n	n
676											EUR	HP:0003002 - Breast carcinoma	no significant findings	0.5079	1.25031	y	y	n	n	n	y	n	n	n
677											EUR	HP:0025318 - Ovarian carcinoma	no significant findings	-0.3913	-0.141346	n	n	n	y	n	n	n	n	y
678											EUR	HP:0003002 - Breast carcinoma	no significant findings	-1.3006	-1.54864	n	n	n	n	y	n	n	n	n
679											EUR	HP:0003002 - Breast carcinoma	no significant findings	-0.316	-0.0248068	n	y	n	n	y	n	n	n	n
680											EUR	HP:0003002 - Breast carcinoma	no significant findings	0.0306	0.511613	y	n	n	n	n	n	n	n	n
681											EUR	HP:0003002 - Breast carcinoma	no significant findings	-0.0005	0.463481	y	y	n	n	y	n	n	n	n
682											EUR	HP:0003002 - Breast carcinoma	no significant findings	-0.8478	-0.847854	n	n	n	n	n	n	n	y	n
683	CHEK2	ENST00000404276.6	1420C>T	Arg474Cys	4						EUR	HP:0003002 - Breast carcinoma	significant findings	-0.7475	-0.692623	n	y	n	n	n	n	n	n	n
684											EAS	HP:0003002 - Breast carcinoma	uncertain	-0.5143	-0.331708	n	y	n	n	n	n	n	n	n
685											EUR	HP:0003002 - Breast carcinoma	no significant findings	-0.1907	0.169115	n	y	n	n	n	n	n	y	n
686											EUR	HP:0003002 - Breast carcinoma	no significant findings	-0.0471	0.39136	y	y	n	n	n	n	n	n	n
687											EUR	HP:0003002 - Breast carcinoma	no significant findings	0.0283	0.508053	n	y	n	n	n	n	n	n	n
688											EUR	HP:0003002 - Breast carcinoma	no significant findings	1.3339	2.52868	y	y	n	n	n	n	n	n	n
689											EUR	HP:0003002 - Breast carcinoma	no significant findings	-0.1072	0.298345	n	y	n	n	n	n	n	n	n
690	BRCA1	ENST00000357654.9	3436_3439del	Cys1146Leufs*8	5						EUR	HP:0003002 - Breast carcinoma; HP:0025318 - Ovarian carcinoma	significant findings	0.6405	1.45553	n	n	n	y	n	n	n	n	y
691											EUR	HP:0003002 - Breast carcinoma	no significant findings	-1.3876	-1.68328	y	n	n	n	n	n	n	n	n
692											EUR	HP:0003002 - Breast carcinoma	uncertain	-0.7445	-0.68798	y	y	n	n	n	n	n	n	n
693											EUR	HP:0003002 - Breast carcinoma	no significant findings	1.1914	2.30814	n	y	n	n	n	n	n	n	n
694											EUR	HP:0025318 - Ovarian carcinoma	no significant findings	-1.0773	-1.20304	n	n	n	n	n	n	n	n	y
695	BRCA1	ENST00000357654.9	68_69del	Glu23Valfs*17	5						EUR	HP:0025318 - Ovarian carcinoma	significant findings	0.5884	1.3749	n	n	y	n	n	n	n	n	y
696											EUR	HP:0003002 - Breast carcinoma	no significant findings	0.945	1.9268	n	y	n	n	n	n	n	n	n
697											EUR	HP:0003002 - Breast carcinoma	no significant findings	-0.9585	-1.01918	y	y	n	n	n	n	n	n	n
698											EUR	HP:0003002 - Breast carcinoma	no significant findings	-0.3721	-0.111631	n	y	n	n	n	n	n	n	n
699											EUR	HP:0003002 - Breast carcinoma	no significant findings	0.1177	0.646414	y	n	n	n	n	n	n	n	n
700											EUR	HP:0025318 - Ovarian carcinoma	no significant findings	1.1115	2.18448	n	n	n	y	n	n	n	n	y
701	BRIP1	ENST00000259008.7	2233G>A	Ala745Thr	3						EUR	HP:0003002 - Breast carcinoma	uncertain	-0.4831	-0.283421	n	y	n	n	n	n	n	n	n
702											EUR	HP:0003002 - Breast carcinoma	no significant findings	-0.0085	0.451099	n	n	n	n	n	n	n	y	n
703	ATM	ENST00000675843.1	8071C>T	Arg2691Cys	3						EUR	HP:0003002 - Breast carcinoma	uncertain	0.4228	1.11861	y	n	n	n	n	n	n	n	n
704											EUR	HP:0003002 - Breast carcinoma	no significant findings	-0.9202	-0.959904	n	n	n	n	y	n	n	n	n
705											EUR	HP:0003002 - Breast carcinoma	no significant findings	0.4303	1.13021	y	y	n	n	n	y	n	n	n
706											EUR	HP:0003002 - Breast carcinoma	no significant findings	0.1117	0.637128	y	y	n	n	n	n	n	n	n
707											EUR	HP:0003002 - Breast carcinoma	no significant findings	-0.7474	-0.692468	y	y	n	n	n	n	n	y	n
708											EUR	HP:0003002 - Breast carcinoma	no significant findings	0.6552	1.47828	n	n	n	n	n	n	n	y	n
709											EUR	HP:0025318 - Ovarian carcinoma	no significant findings	-0.0585	0.373716	n	n	n	n	n	n	n	n	y
710											EUR	HP:0003002 - Breast carcinoma	no significant findings	0.2604	0.867266	y	n	n	n	n	n	n	n	n
711											EUR	HP:0003002 - Breast carcinoma	no significant findings	-0.3262	-0.0405929	n	n	n	n	y	n	n	n	n
712											EUR	HP:0003002 - Breast carcinoma	no significant findings	-0.8432	-0.840734	y	y	n	n	n	n	n	n	n
713											EUR	HP:0025318 - Ovarian carcinoma	no significant findings	-0.3439	-0.0679865	n	n	y	y	n	n	n	n	y
714											EUR	HP:0003002 - Breast carcinoma	no significant findings	0.5555	1.32398	n	n	n	n	y	n	n	n	n
715											ADMIXED/UNKNOWN	HP:0003002 - Breast carcinoma	no significant findings	0.675	1.50893	y	n	n	n	y	n	n	n	n
716											EUR	HP:0003002 - Breast carcinoma	no significant findings	0.0295	0.509911	n	n	n	n	n	n	n	y	n
717											EUR	HP:0003002 - Breast carcinoma; HP:0025318 - Ovarian carcinoma	no significant findings	-0.6431	-0.531047	n	n	y	y	n	n	n	n	y
718											EUR	HP:0003002 - Breast carcinoma	no significant findings	0.494	1.2288	n	y	n	n	n	n	n	n	n
719											EUR	HP:0003002 - Breast carcinoma	uncertain	1.0083	2.02476	y	y	n	n	y	n	n	n	n
720											EUR	HP:0003002 - Breast carcinoma	no significant findings	0.0473	0.537459	y	y	n	n	n	n	n	n	n
721											EUR	HP:0003002 - Breast carcinoma	no significant findings	-0.412	-0.173382	y	y	n	n	n	n	n	n	n
722											EUR	HP:0003002 - Breast carcinoma	no significant findings	0.0782	0.585282	n	y	n	n	y	n	y	n	n
723											EUR	HP:0003002 - Breast carcinoma	no significant findings	-0.0771	0.34493	y	y	n	n	n	n	n	n	n
724											EUR	HP:0025318 - Ovarian carcinoma	uncertain	-0.4617	-0.250301	n	n	n	n	n	n	n	n	y
725											EUR	HP:0025318 - Ovarian carcinoma	no significant findings	-0.6191	-0.493903	n	n	n	n	n	n	n	n	y
726											EUR	HP:0003002 - Breast carcinoma	no significant findings	0.6188	1.42195	y	y	n	n	n	n	n	n	n
727											EUR	HP:0003002 - Breast carcinoma	no significant findings	-1.4211	-1.73513	n	n	n	y	n	n	n	y	n
728											EUR	HP:0025318 - Ovarian carcinoma	no significant findings	-0.2195	0.124543	n	n	n	n	n	n	n	n	y
729											EUR	HP:0003002 - Breast carcinoma	uncertain	-0.4313	-0.203252	y	y	n	n	n	n	n	n	n
730											EUR	HP:0025318 - Ovarian carcinoma	no significant findings	-0.445	-0.224455	n	n	n	n	n	n	n	n	y
731											EUR	HP:0025318 - Ovarian carcinoma	no significant findings	-1.0758	-1.20072	n	n	n	n	n	n	n	n	y
732											EUR	HP:0003002 - Breast carcinoma	no significant findings	1.6597	3.03291	y	y	n	n	n	n	n	n	n
733											EUR	HP:0003002 - Breast carcinoma	no significant findings	-0.2461	0.0833749	y	y	n	n	n	n	n	n	n
734											EUR	HP:0003002 - Breast carcinoma	uncertain	0.0313	0.512696	n	y	n	n	n	n	n	n	n
735											EUR	HP:0003002 - Breast carcinoma	no significant findings	0.2006	0.774716	n	y	n	n	n	n	n	n	n
736											EUR	HP:0003002 - Breast carcinoma	uncertain	-0.578	-0.430294	y	y	n	n	n	n	n	n	n
737											EUR	HP:0025318 - Ovarian carcinoma	no significant findings	-1.384	-1.67771	n	n	n	y	n	n	n	n	y
738											EUR	HP:0003002 - Breast carcinoma	no significant findings	0.1164	0.644403	y	y	n	n	n	n	n	n	n
739											EUR	HP:0003002 - Breast carcinoma	no significant findings	0.1078	0.631093	y	n	n	n	n	n	n	n	n
740											EUR	HP:0003002 - Breast carcinoma	no significant findings	-0.0945	0.318	n	n	n	n	y	n	n	n	n
741											EUR	HP:0025318 - Ovarian carcinoma	no significant findings	0.2182	0.801955	n	n	n	y	n	n	n	n	y
742											EUR	HP:0003002 - Breast carcinoma	no significant findings	-0.3394	-0.0610221	n	y	n	n	n	n	n	n	n
743											EUR	HP:0025318 - Ovarian carcinoma	no significant findings	-0.8671	-0.877724	n	n	n	n	n	n	n	n	y
744											ADMIXED/UNKNOWN	HP:0003002 - Breast carcinoma	no significant findings	1.2734	2.43505	n	n	n	n	y	n	n	n	n
745											EUR	HP:0003002 - Breast carcinoma	uncertain	-0.8979	-0.925392	n	y	n	n	n	n	n	n	n
746											EUR	HP:0003002 - Breast carcinoma	no significant findings	0.9176	1.88439	n	n	n	y	n	n	n	n	n
747											EUR	HP:0003002 - Breast carcinoma	no significant findings	-0.016	0.439492	n	n	n	n	y	n	n	n	n
748											EUR	HP:0003002 - Breast carcinoma	no significant findings	-1.106	-1.24746	n	n	n	n	n	n	n	y	n
749											EUR	HP:0003002 - Breast carcinoma	no significant findings	0.0557	0.550459	n	y	n	n	n	n	n	n	n
750											EUR	HP:0003002 - Breast carcinoma	no significant findings	0.0428	0.530495	n	y	n	n	n	n	n	n	n
751											EUR	HP:0003002 - Breast carcinoma	no significant findings	-0.472	-0.266242	n	n	n	y	n	n	n	n	n
752											EUR	HP:0003002 - Breast carcinoma	no significant findings	0.2322	0.823622	y	y	n	n	n	n	n	n	n
753											EUR	HP:0003002 - Breast carcinoma	uncertain	0.1771	0.738346	y	n	n	n	n	n	n	n	n
754											EUR	HP:0003002 - Breast carcinoma	no significant findings	0.198	0.770692	y	y	n	n	n	n	n	n	n
755											EUR	HP:0003002 - Breast carcinoma	no significant findings	0.7037	1.55334	y	y	n	n	n	n	n	n	n
756											EUR	HP:0003002 - Breast carcinoma	no significant findings	0.1091	0.633105	n	y	n	n	n	n	n	y	n
757											EUR	HP:0003002 - Breast carcinoma	no significant findings	0.785	1.67917	n	y	n	n	n	n	n	n	n
758											EUR	HP:0003002 - Breast carcinoma; HP:0025318 - Ovarian carcinoma	uncertain	0.3249	0.96709	n	n	n	n	n	n	n	n	y
759											EUR	HP:0003002 - Breast carcinoma	no significant findings	-0.7726	-0.731469	y	y	n	y	n	n	n	n	n
760	BRCA1	ENST00000357654.9	32T>G	Val11Gly	3						EUR	HP:0003002 - Breast carcinoma	significant findings	0.3721	1.04014	n	n	n	y	n	n	n	n	n
761											EUR	HP:0003002 - Breast carcinoma	no significant findings	0.5085	1.25124	y	y	n	n	y	n	n	n	n
762											EUR	HP:0003002 - Breast carcinoma	no significant findings	-1.039	-1.14377	y	y	n	n	n	n	n	n	n
763											EUR	HP:0003002 - Breast carcinoma	no significant findings	-0.0526	0.382848	y	n	n	n	n	n	n	y	n
764											ADMIXED/UNKNOWN	HP:0003002 - Breast carcinoma	no significant findings	0.7844	1.67824	n	y	n	n	n	n	n	n	n
765											EUR	HP:0003002 - Breast carcinoma	no significant findings	0.75	1.625	y	y	n	n	n	n	n	n	n
766											EUR	HP:0003002 - Breast carcinoma	no significant findings	0.2993	0.92747	y	y	n	n	n	n	n	n	n
767											EUR	HP:0003002 - Breast carcinoma	no significant findings	-0.0556	0.378205	n	y	n	n	n	n	n	n	n
768											EUR	HP:0025318 - Ovarian carcinoma	no significant findings	-2.4024	-3.25385	n	n	n	y	n	n	n	n	y
769	BRCA1	ENST00000357654.9	181T>G	Cys61Gly	5						EUR	HP:0003002 - Breast carcinoma	significant findings	0.4173	1.11009	n	y	n	n	n	n	n	y	n
770											EUR	HP:0003002 - Breast carcinoma	no significant findings	0.1654	0.720238	n	y	n	n	n	n	n	y	n
771											EUR	HP:0003002 - Breast carcinoma	no significant findings	0.3577	1.01785	y	n	n	n	n	n	n	y	n
772											EUR	HP:0003002 - Breast carcinoma	no significant findings	0.6387	1.45275	y	y	n	n	n	n	n	n	n
773											EUR	HP:0003002 - Breast carcinoma	no significant findings	0.1518	0.69919	n	y	n	n	n	n	n	n	n
774											EUR	HP:0003002 - Breast carcinoma	uncertain	-1.5927	-2.00071	n	n	n	y	n	n	n	y	n
775											EUR	HP:0003002 - Breast carcinoma	no significant findings	-0.0683	0.358549	y	y	n	n	n	n	n	n	n
776											EUR	HP:0003002 - Breast carcinoma	uncertain	-0.2911	0.01373	n	y	n	n	n	n	n	n	n
777											EUR	HP:0003002 - Breast carcinoma	no significant findings	-0.7617	-0.7146	n	n	n	y	n	n	n	n	n
778											EUR	HP:0003002 - Breast carcinoma	no significant findings	-0.6268	-0.50582	y	n	n	n	n	n	n	n	n
779											EUR	HP:0003002 - Breast carcinoma	no significant findings	-0.2831	0.0261113	y	n	n	n	n	n	n	n	n
780											EUR	HP:0003002 - Breast carcinoma	no significant findings	0.5424	1.30371	y	y	n	n	n	n	n	n	n
781											EUR	HP:0003002 - Breast carcinoma	uncertain	0.7075	1.55923	y	n	n	n	n	n	n	n	n
782											EAS	HP:0003002 - Breast carcinoma	no significant findings	0.7722	1.65936	n	n	n	n	y	n	n	n	n
783											EUR	HP:0003002 - Breast carcinoma	no significant findings	0.1952	0.766358	y	y	n	n	n	y	n	n	n
784	CHEK2	ENST00000404276.6	556A>C	Asn186His	3						EUR	HP:0003002 - Breast carcinoma	uncertain	0.2413	0.837706	n	n	n	n	y	n	n	n	n
785											EAS	HP:0003002 - Breast carcinoma	uncertain	-0.1033	0.304381	y	y	n	y	n	n	n	n	n
786											EUR	HP:0003002 - Breast carcinoma	no significant findings	-0.5615	-0.404758	y	y	n	n	n	n	n	n	n
787											EUR	HP:0003002 - Breast carcinoma	no significant findings	0.0182	0.492422	y	n	n	n	n	n	n	n	n
788											EUR	HP:0003002 - Breast carcinoma	no significant findings	0.1241	0.65632	y	n	n	n	n	n	n	n	n
789											EUR	HP:0003002 - Breast carcinoma	no significant findings	-0.1989	0.156425	n	n	n	n	n	n	n	y	n
790											EUR	HP:0025318 - Ovarian carcinoma	no significant findings	-0.3611	-0.0946063	n	n	n	n	n	n	n	n	y
791											EUR	HP:0003002 - Breast carcinoma	no significant findings	-0.7556	-0.705159	n	y	n	n	n	n	n	n	n
792	ATM	ENST00000675843.1	7409A>G	Tyr2470Cys	3						EUR	HP:0003002 - Breast carcinoma	uncertain	-0.3213	-0.0330094	n	y	n	n	n	n	n	n	n
793											EUR	HP:0025318 - Ovarian carcinoma	no significant findings	-0.0591	0.372788	n	n	n	n	n	n	n	n	y
794											EUR	HP:0025318 - Ovarian carcinoma	no significant findings	-1.3701	-1.6562	n	n	n	y	n	n	n	n	y
795											EUR	HP:0025318 - Ovarian carcinoma	no significant findings	-0.6051	-0.472236	n	n	n	n	n	n	n	n	y
796											EUR	HP:0003002 - Breast carcinoma	uncertain	-0.5762	-0.427509	y	y	n	n	n	n	n	n	n
797											EUR	HP:0025318 - Ovarian carcinoma	no significant findings	0.5109	1.25496	n	n	n	n	n	n	n	n	y
798											EUR	HP:0003002 - Breast carcinoma	no significant findings	-0.6806	-0.589084	y	n	n	y	n	n	n	n	n
799											EUR	HP:0003002 - Breast carcinoma	no significant findings	0.3113	0.946042	y	y	n	n	n	n	n	n	n
800	BRCA1	ENST00000357654.9	5266dup	Gln1756Profs*74	5						EUR	HP:0003002 - Breast carcinoma	significant findings	-0.0662	0.361799	n	n	n	n	n	n	n	y	n
801											EUR	HP:0003002 - Breast carcinoma	no significant findings	0.7775	1.66756	n	y	n	n	n	n	n	n	n
802											EUR	HP:0003002 - Breast carcinoma	no significant findings	-0.7582	-0.709183	n	n	n	n	n	n	n	y	n
803											EUR	HP:0003002 - Breast carcinoma	uncertain	-0.6348	-0.518202	n	y	n	n	n	n	n	n	n
804											EUR	HP:0003002 - Breast carcinoma	no significant findings	-0.1476	0.23582	y	n	n	n	n	n	n	n	n
805											EUR	HP:0003002 - Breast carcinoma	no significant findings	0.4104	1.09942	n	y	n	n	n	n	n	n	n
806											EUR	HP:0003002 - Breast carcinoma	no significant findings	-0.6364	-0.520678	n	y	n	n	n	n	n	n	n
807											EUR	HP:0003002 - Breast carcinoma	no significant findings	0.6898	1.53183	n	y	n	n	n	n	n	n	n
808											EUR	HP:0025318 - Ovarian carcinoma	no significant findings	-0.2358	0.0993158	n	n	y	n	n	n	n	n	y
809											EUR	HP:0003002 - Breast carcinoma	no significant findings	-0.2188	0.125626	n	y	n	n	n	n	n	n	n
810											EUR	HP:0003002 - Breast carcinoma; HP:0025318 - Ovarian carcinoma	uncertain	-0.0037	0.458528	n	n	n	y	n	n	n	n	y
811	BRCA1	ENST00000357654.9	181T>G	Cys61Gly	5						EUR	HP:0025318 - Ovarian carcinoma	significant findings	-0.776	-0.736731	n	n	n	n	n	n	n	n	y
812											EUR	HP:0003002 - Breast carcinoma	no significant findings	0.3017	0.931184	n	y	n	n	n	n	n	y	n
813	BRCA2	ENST00000380152.8	67+1G>A	?	5						EUR	HP:0003002 - Breast carcinoma	significant findings	0.4978	1.23468	y	y	n	n	n	n	n	y	n
814	BRCA1	ENST00000357654.9	3700_3704del	Val1234Glnfs*8	5						EUR	HP:0025318 - Ovarian carcinoma	significant findings	0.4033	1.08843	n	n	n	n	n	n	n	n	y
815											EUR	HP:0003002 - Breast carcinoma	no significant findings	-0.2158	0.130269	y	y	n	n	n	n	n	n	n
